# Supplementary material for: rac-4-{(E)-[1-Cyano-1-cyclo­hexyl-2-(1H-indol-3-yl)eth­yl]imino­meth­yl}benzonitrile
Source: Acta Crystallogr Sect E Struct Rep Online. 2011 Nov 25;67(Pt 12):o3435. doi: 10.1107/S1600536811049841 (PMC3239068; doi:10.1107/S1600536811049841)
Supplement: Supplementary file 1 [file e-67-o3435-sup1.cif]

##############################################################################
#                                                                            #
# This CIF contains the data in a paper accepted for publication in          #
# Acta Crystallographica Section E. It conforms to the requirements of       #
# Notes for Authors for Acta Crystallographica Section E, and has been       #
# peer reviewed under the auspices of the IUCr Commission on Journals.       #
#                                                                            #
# Full details of the Crystallographic Information File format               #
# are given in the paper "The Crystallographic Information File (CIF):       #
# a New Standard Archive File for Crystallography" by S. R. Hall, F. H.      #
# Allen and I. D. Brown [Acta Cryst. (1991), A47, 655-685].                  #
#                                                                            #
# The current version of the core CIF dictionary is obtainable from          #
# ftp://ftp.iucr.org/pub/cif_core.dic.                                       #
#                                                                            #
# Software is freely available for graphical display of the structure(s)     #
# in this CIF. For information consult the CIF software page                 #
# http://www.iucr.org/resources/cif/software.                                #
#                                                                            #
# This file may be used for bona fide research purposes within the           #
# scientific community so long as proper attribution is given to the journal # 
# article from which it was obtained.                                        #
#                                                                            #
##############################################################################
data_I
_audit_creation_method     SHELXL-97
_chemical_name_systematic
;
<i>rac</i>-4-{(<i>E</i>)-[1-Cyano-1-cyclohexyl-2-(1<i>H</i>-indol-
3-yl)ethyl]iminomethyl}benzonitrile
;
_chemical_formula_moiety     'C25 H24 N4'
_chemical_formula_sum     'C25 H24 N4'
_chemical_formula_iupac     'C25 H24 N4'
_chemical_formula_weight     380.48
_chemical_melting_point_gt     438
_chemical_melting_point_lt     439
_symmetry_cell_setting     triclinic
_symmetry_space_group_name_H-M     'P -1'
_symmetry_space_group_name_Hall     '-P 1'
loop_
    _symmetry_equiv_pos_as_xyz
    'x, y, z'
    '-x, -y, -z'
_cell_length_a     9.0755(6)
_cell_length_b     10.4546(8)
_cell_length_c     11.8246(8)
_cell_angle_alpha     92.958(6)
_cell_angle_beta     105.995(5)
_cell_angle_gamma     99.505(6)
_cell_volume     1058.09(13)
_cell_formula_units_Z     2
_cell_measurement_reflns_used     7492
_cell_measurement_theta_min     3.37
_cell_measurement_theta_max     29.66
_cell_measurement_temperature     193(2)
_exptl_crystal_description     'block'
_exptl_crystal_colour     'colourless'
_exptl_crystal_size_max     0.34
_exptl_crystal_size_mid     0.17
_exptl_crystal_size_min     0.13
_exptl_crystal_density_diffrn     1.194
_exptl_crystal_density_meas     ?
_exptl_crystal_density_method     'not measured'
_exptl_crystal_F_000     404
_exptl_absorpt_coefficient_mu     0.072
_exptl_absorpt_correction_type     none
_exptl_special_details
;
IR (neat, ATR): \n (cm^-1^) = 3411 (br), 2927 (<i>s</i>), 2853 (<i>m</i>), 2227
(<i>m</i>), 1921 (w), 1643 (<i>m</i>), 1452 (<i>s</i>), 1095 (w), 1069 (w),
1009 (w), 892 (w), 834 (<i>s</i>), 771 (w),738 (<i>vs</i>).
^1^H-NMR (400 MHz, CDCl~3~): \d = 8.05 (s, 1H, H1), 7.95 (s, 1H, H21), 7.65
(d, ^3^J~HH~ = 8.4 Hz, 2H, H23), 7.62 (d, ^3^J~HH~ = 8.4 Hz, 2H, H24), 7.44
(d, ^3^J~HH~ = 8.0 Hz, 1H, H6), 7.24 (m, 1H, H3), 7.09 (d, ^4^J~HH~ = 2. 4 Hz,
1H, H9), 7.04 (t, ^3^J~HH~ = 8.0 Hz, 1H, H5), 6.87 (t, ^3^J~HH~ = 7.5 Hz, 1H,
H4), 3.49 (d, ^2^J~HH~ = 14.3 Hz, 1H, H10), 3.35 (d, ^2^J~HH~ = 14.3 Hz, 1H,
10-CH~2~), 2.26--1.66 (m, 6H, cyclohexane), 1.46--1.13 (m, 5H, cyclohexane).
FD---MS: m/<i>z</i> (%) = 380.6 (100) [C~25~H~24~N~4~] ^+^, 381.6 (29).
;
_diffrn_ambient_temperature     193(2)
_diffrn_radiation_type     MoK\a
_diffrn_radiation_wavelength     0.71073
_diffrn_radiation_monochromator     graphite
_diffrn_measurement_device_type     'Stoe IPDS 2T'
_diffrn_measurement_device     '2-circle goniometer'
_diffrn_measurement_method     'rotation method'
_diffrn_detector_area_resol_mean     6.67
_diffrn_reflns_number     11005
_diffrn_reflns_av_R_equivalents     0.0346
_diffrn_reflns_av_sigmaI/netI     0.0425
_diffrn_reflns_theta_min     3.37
_diffrn_reflns_theta_max     28.00
_diffrn_reflns_theta_full     28.00
_diffrn_measured_fraction_theta_max     0.997
_diffrn_measured_fraction_theta_full     0.997
_diffrn_reflns_limit_h_min     -11
_diffrn_reflns_limit_h_max     11
_diffrn_reflns_limit_k_min     -13
_diffrn_reflns_limit_k_max     13
_diffrn_reflns_limit_l_min     -15
_diffrn_reflns_limit_l_max     15
_diffrn_standards_interval_count     ?
_diffrn_standards_interval_time     ?
_diffrn_standards_decay_%     ?
_refine_special_details
;
Refinement of <i>F</i>^2^ against ALL reflections. The weighted <i>R</i>-factor
<i>wR</i> and goodness of fit <i>S</i> are based on <i>F</i>^2^, conventional
<i>R</i>-factors <i>R</i> are based on <i>F</i>, with <i>F</i> set to zero for
negative <i>F</i>^2^. The threshold expression of <i>F</i>^2^ >
\s(<i>F</i>^2^) is used only for calculating <i>R</i>-factors(gt) <i>etc</i>.
and is not relevant to the choice of reflections for refinement.
<i>R</i>-factors based on <i>F</i>^2^ are statistically about twice as large
as those based on <i>F</i>, and <i>R</i>- factors based on ALL data will be
even larger.
;
_reflns_number_total     5089
_reflns_number_gt     3183
_reflns_threshold_expression     I>2\s(I)
_refine_ls_structure_factor_coef     Fsqd
_refine_ls_matrix_type     full
_refine_ls_R_factor_all     0.0734
_refine_ls_R_factor_gt     0.0414
_refine_ls_wR_factor_ref     0.1066
_refine_ls_wR_factor_obs     0.0968
_refine_ls_goodness_of_fit_ref     0.985
_refine_ls_restrained_S_all     0.985
_refine_ls_number_reflns     5089
_refine_ls_number_parameters     262
_refine_ls_number_restraints     0
_refine_ls_hydrogen_treatment     constr
_refine_ls_weighting_scheme     calc
_refine_ls_weighting_details
         'calc w=1/[\s^2^(Fo^2^)+(0.0520P)^2^+0.0000P] where P=(Fo^2^+2Fc^2^)/3'
_atom_sites_solution_hydrogens     geom
_atom_sites_solution_primary     direct
_atom_sites_solution_secondary     difmap
_refine_ls_shift/su_max     0.000
_refine_ls_shift/su_mean     0.000
_refine_diff_density_max     0.165
_refine_diff_density_min     -0.232
_refine_ls_extinction_method     none
_refine_ls_extinction_coef     ?
loop_
    _atom_type_symbol
    _atom_type_description
    _atom_type_scat_dispersion_real
    _atom_type_scat_dispersion_imag
    _atom_type_scat_source
    'C' 'C' 0.0033 0.0016
                         'International Tables Vol C Tables 4.2.6.8 and 6.1.1.4'
    'H' 'H' 0.0000 0.0000
                         'International Tables Vol C Tables 4.2.6.8 and 6.1.1.4'
    'N' 'N' 0.0061 0.0033
                         'International Tables Vol C Tables 4.2.6.8 and 6.1.1.4'
_computing_data_collection     'X-AREA (Stoe & Cie, 2001)'
_computing_cell_refinement     'X-AREA (Stoe & Cie, 2001)'
_computing_data_reduction     'X-AREA (Stoe & Cie, 2001)'
_computing_structure_solution     'SIR97 (Altomare <i>et al.</i>, 1999)'
_computing_structure_refinement     'SHELXL97 (Sheldrick, 2008)'
_computing_molecular_graphics     'PLATON (Spek, 2009)'
_computing_publication_material     'PLATON (Spek, 2009)'
loop_
    _atom_site_type_symbol
    _atom_site_label
    _atom_site_fract_x
    _atom_site_fract_y
    _atom_site_fract_z
    _atom_site_U_iso_or_equiv
    _atom_site_adp_type
    _atom_site_calc_flag
    _atom_site_refinement_flags
    _atom_site_occupancy
    _atom_site_symmetry_multiplicity
    _atom_site_disorder_assembly
    _atom_site_disorder_group
    N N1 0.58172(14) 0.16501(12) 0.34742(10) 0.0446(3) Uani d . 1 1 . .
    H H1 0.6422 0.1093 0.3401 0.053 Uiso calc R 1 1 . .
    C C2 0.51776(15) 0.23949(13) 0.26196(11) 0.0388(3) Uani d . 1 1 . .
    C C3 0.52832(18) 0.24696(15) 0.14670(12) 0.0486(4) Uani d . 1 1 . .
    H H3 0.5864 0.1944 0.1151 0.058 Uiso calc R 1 1 . .
    C C4 0.45124(19) 0.33346(17) 0.08059(12) 0.0545(4) Uani d . 1 1 . .
    H H4 0.4560 0.3403 0.0018 0.065 Uiso calc R 1 1 . .
    C C5 0.36656(18) 0.41101(16) 0.12666(13) 0.0523(4) Uani d . 1 1 . .
    H H5 0.3155 0.4703 0.0791 0.063 Uiso calc R 1 1 . .
    C C6 0.35547(16) 0.40333(14) 0.24005(12) 0.0434(3) Uani d . 1 1 . .
    H H6 0.2973 0.4567 0.2706 0.052 Uiso calc R 1 1 . .
    C C7 0.43120(15) 0.31584(13) 0.30950(11) 0.0356(3) Uani d . 1 1 . .
    C C8 0.44490(15) 0.28356(12) 0.42828(11) 0.0359(3) Uani d . 1 1 . .
    C C9 0.53641(16) 0.19104(14) 0.44635(12) 0.0419(3) Uani d . 1 1 . .
    H H9 0.5647 0.1505 0.5172 0.050 Uiso calc R 1 1 . .
    C C10 0.37533(15) 0.34143(13) 0.51440(11) 0.0391(3) Uani d . 1 1 . .
    H H10A 0.3701 0.4330 0.4990 0.047 Uiso calc R 1 1 . .
    H H10B 0.4461 0.3428 0.5950 0.047 Uiso calc R 1 1 . .
    C C11 0.20943(15) 0.26983(12) 0.51160(10) 0.0339(3) Uani d . 1 1 . .
    C C12 0.22302(15) 0.14187(13) 0.55972(11) 0.0369(3) Uani d . 1 1 . .
    N N13 0.23057(15) 0.04430(12) 0.59751(10) 0.0487(3) Uani d . 1 1 . .
    C C14 0.13740(15) 0.35027(12) 0.58881(10) 0.0346(3) Uani d . 1 1 . .
    H H14 0.1336 0.4365 0.5564 0.042 Uiso calc R 1 1 . .
    C C15 -0.03045(16) 0.28806(14) 0.58034(12) 0.0417(3) Uani d . 1 1 . .
    H H15A -0.0947 0.2791 0.4968 0.050 Uiso calc R 1 1 . .
    H H15B -0.0323 0.1996 0.6067 0.050 Uiso calc R 1 1 . .
    C C16 -0.10125(17) 0.36810(15) 0.65522(12) 0.0450(3) Uani d . 1 1 . .
    H H16A -0.1117 0.4526 0.6227 0.054 Uiso calc R 1 1 . .
    H H16B -0.2069 0.3213 0.6516 0.054 Uiso calc R 1 1 . .
    C C17 -0.00124(18) 0.39252(14) 0.78303(12) 0.0453(3) Uani d . 1 1 . .
    H H17A 0.0015 0.3086 0.8180 0.054 Uiso calc R 1 1 . .
    H H17B -0.0472 0.4484 0.8288 0.054 Uiso calc R 1 1 . .
    C C18 0.16384(18) 0.45897(15) 0.79033(12) 0.0488(4) Uani d . 1 1 . .
    H H18A 0.1614 0.5456 0.7606 0.059 Uiso calc R 1 1 . .
    H H18B 0.2283 0.4723 0.8740 0.059 Uiso calc R 1 1 . .
    C C19 0.23735(17) 0.37809(15) 0.71819(11) 0.0446(3) Uani d . 1 1 . .
    H H19A 0.2488 0.2946 0.7525 0.054 Uiso calc R 1 1 . .
    H H19B 0.3427 0.4255 0.7219 0.054 Uiso calc R 1 1 . .
    N N20 0.11173(12) 0.25599(10) 0.38904(8) 0.0344(2) Uani d . 1 1 . .
    C C21 0.06207(15) 0.14545(12) 0.33013(10) 0.0365(3) Uani d . 1 1 . .
    H H21 0.0836 0.0694 0.3671 0.044 Uiso calc R 1 1 . .
    C C22 -0.02917(15) 0.13329(13) 0.20417(10) 0.0379(3) Uani d . 1 1 . .
    C C23 -0.1016(2) 0.01174(15) 0.14411(12) 0.0529(4) Uani d . 1 1 . .
    H H23 -0.0948 -0.0640 0.1849 0.064 Uiso calc R 1 1 . .
    C C24 -0.1835(2) -0.00046(17) 0.02578(13) 0.0644(5) Uani d . 1 1 . .
    H H24 -0.2321 -0.0841 -0.0149 0.077 Uiso calc R 1 1 . .
    C C25 -0.19417(19) 0.10979(17) -0.03294(12) 0.0561(4) Uani d . 1 1 . .
    C C26 -0.12354(17) 0.23217(15) 0.02625(12) 0.0478(4) Uani d . 1 1 . .
    H H26 -0.1322 0.3079 -0.0144 0.057 Uiso calc R 1 1 . .
    C C27 -0.04120(16) 0.24334(13) 0.14366(11) 0.0408(3) Uani d . 1 1 . .
    H H27 0.0080 0.3270 0.1839 0.049 Uiso calc R 1 1 . .
    C C28 -0.2738(3) 0.1007(2) -0.15794(14) 0.0846(7) Uani d . 1 1 . .
    N N29 -0.3312(3) 0.0976(2) -0.25669(14) 0.1323(11) Uani d . 1 1 . .
loop_
    _atom_site_aniso_label
    _atom_site_aniso_U_11
    _atom_site_aniso_U_22
    _atom_site_aniso_U_33
    _atom_site_aniso_U_12
    _atom_site_aniso_U_13
    _atom_site_aniso_U_23
    N1 0.0387(6) 0.0444(7) 0.0524(7) 0.0127(5) 0.0132(5) 0.0054(5)
    C2 0.0332(7) 0.0404(7) 0.0404(7) 0.0009(6) 0.0106(5) 0.0017(5)
    C3 0.0439(8) 0.0552(9) 0.0458(8) -0.0023(7) 0.0198(6) -0.0052(6)
    C4 0.0534(9) 0.0698(10) 0.0360(7) -0.0051(8) 0.0149(7) 0.0084(7)
    C5 0.0506(9) 0.0617(10) 0.0430(7) 0.0064(7) 0.0105(7) 0.0189(7)
    C6 0.0403(8) 0.0460(8) 0.0446(7) 0.0080(6) 0.0123(6) 0.0110(6)
    C7 0.0317(7) 0.0382(7) 0.0351(6) 0.0016(5) 0.0093(5) 0.0049(5)
    C8 0.0332(7) 0.0375(7) 0.0352(6) 0.0018(5) 0.0091(5) 0.0061(5)
    C9 0.0376(7) 0.0443(7) 0.0405(7) 0.0043(6) 0.0070(6) 0.0087(6)
    C10 0.0378(7) 0.0411(7) 0.0349(6) -0.0009(6) 0.0101(5) 0.0015(5)
    C11 0.0352(7) 0.0348(6) 0.0295(6) 0.0031(5) 0.0069(5) 0.0062(5)
    C12 0.0367(7) 0.0414(7) 0.0330(6) 0.0072(6) 0.0104(5) 0.0056(5)
    N13 0.0535(8) 0.0471(7) 0.0502(7) 0.0153(6) 0.0177(6) 0.0151(6)
    C14 0.0398(7) 0.0337(6) 0.0296(6) 0.0046(5) 0.0096(5) 0.0061(5)
    C15 0.0402(8) 0.0442(7) 0.0401(7) 0.0051(6) 0.0127(6) 0.0011(6)
    C16 0.0441(8) 0.0479(8) 0.0452(7) 0.0085(6) 0.0166(6) 0.0047(6)
    C17 0.0606(9) 0.0398(7) 0.0425(7) 0.0093(7) 0.0255(7) 0.0083(6)
    C18 0.0546(9) 0.0541(9) 0.0351(7) 0.0038(7) 0.0138(6) -0.0031(6)
    C19 0.0441(8) 0.0545(9) 0.0317(6) 0.0059(6) 0.0077(6) 0.0012(6)
    N20 0.0360(6) 0.0362(6) 0.0297(5) 0.0032(4) 0.0090(4) 0.0045(4)
    C21 0.0408(7) 0.0348(7) 0.0329(6) 0.0039(5) 0.0108(5) 0.0047(5)
    C22 0.0393(7) 0.0415(7) 0.0314(6) 0.0015(6) 0.0116(5) 0.0030(5)
    C23 0.0691(10) 0.0420(8) 0.0371(7) -0.0076(7) 0.0086(7) 0.0026(6)
    C24 0.0783(12) 0.0567(10) 0.0387(8) -0.0230(9) 0.0068(7) -0.0012(7)
    C25 0.0538(9) 0.0691(10) 0.0324(7) -0.0151(8) 0.0062(6) 0.0066(7)
    C26 0.0488(8) 0.0545(9) 0.0369(7) 0.0019(7) 0.0103(6) 0.0126(6)
    C27 0.0438(8) 0.0410(7) 0.0354(6) 0.0025(6) 0.0115(6) 0.0029(5)
    C28 0.0929(15) 0.0869(14) 0.0417(9) -0.0396(12) -0.0022(9) 0.0141(8)
    N29 0.163(2) 0.1240(16) 0.0438(8) -0.0756(15) -0.0218(10) 0.0248(9)
_geom_special_details
;
All e.s.d.'s (except the e.s.d. in the dihedral angle between two l.s. planes)
are estimated using the full covariance matrix. The cell e.s.d.'s are taken
into account individually in the estimation of e.s.d.'s in distances, angles
and torsion angles; correlations between e.s.d.'s in cell parameters are only
used when they are defined by crystal symmetry. An approximate (isotropic)
treatment of cell e.s.d.'s is used for estimating e.s.d.'s involving l.s.
planes.
;
loop_
    _geom_bond_atom_site_label_1
    _geom_bond_atom_site_label_2
    _geom_bond_site_symmetry_2
    _geom_bond_distance
    _geom_bond_publ_flag
    N1 C2 . 1.3681(17) ?
    N1 C9 . 1.3715(18) ?
    N1 H1 . 0.8800 ?
    C2 C3 . 1.3976(18) ?
    C2 C7 . 1.4051(19) ?
    C3 C4 . 1.378(2) ?
    C3 H3 . 0.9500 ?
    C4 C5 . 1.391(2) ?
    C4 H4 . 0.9500 ?
    C5 C6 . 1.3773(19) ?
    C5 H5 . 0.9500 ?
    C6 C7 . 1.3992(19) ?
    C6 H6 . 0.9500 ?
    C7 C8 . 1.4382(16) ?
    C8 C9 . 1.364(2) ?
    C8 C10 . 1.4895(19) ?
    C9 H9 . 0.9500 ?
    C10 C11 . 1.5576(17) ?
    C10 H10A . 0.9900 ?
    C10 H10B . 0.9900 ?
    C11 N20 . 1.4612(15) ?
    C11 C12 . 1.4910(17) ?
    C11 C14 . 1.5489(18) ?
    C12 N13 . 1.1394(16) ?
    C14 C15 . 1.5282(18) ?
    C14 C19 . 1.5330(17) ?
    C14 H14 . 1.0000 ?
    C15 C16 . 1.520(2) ?
    C15 H15A . 0.9900 ?
    C15 H15B . 0.9900 ?
    C16 C17 . 1.517(2) ?
    C16 H16A . 0.9900 ?
    C16 H16B . 0.9900 ?
    C17 C18 . 1.521(2) ?
    C17 H17A . 0.9900 ?
    C17 H17B . 0.9900 ?
    C18 C19 . 1.521(2) ?
    C18 H18A . 0.9900 ?
    C18 H18B . 0.9900 ?
    C19 H19A . 0.9900 ?
    C19 H19B . 0.9900 ?
    N20 C21 . 1.2633(16) ?
    C21 C22 . 1.4786(17) ?
    C21 H21 . 0.9500 ?
    C22 C23 . 1.3875(19) ?
    C22 C27 . 1.3897(18) ?
    C23 C24 . 1.380(2) ?
    C23 H23 . 0.9500 ?
    C24 C25 . 1.379(2) ?
    C24 H24 . 0.9500 ?
    C25 C26 . 1.388(2) ?
    C25 C28 . 1.446(2) ?
    C26 C27 . 1.3719(18) ?
    C26 H26 . 0.9500 ?
    C27 H27 . 0.9500 ?
    C28 N29 . 1.136(2) ?
loop_
    _geom_angle_atom_site_label_1
    _geom_angle_atom_site_label_2
    _geom_angle_atom_site_label_3
    _geom_angle_site_symmetry_1
    _geom_angle_site_symmetry_3
    _geom_angle
    _geom_angle_publ_flag
    C2 N1 C9 . . 109.06(12) ?
    C2 N1 H1 . . 125.5 ?
    C9 N1 H1 . . 125.5 ?
    N1 C2 C3 . . 130.63(14) ?
    N1 C2 C7 . . 107.47(11) ?
    C3 C2 C7 . . 121.90(13) ?
    C4 C3 C2 . . 117.47(15) ?
    C4 C3 H3 . . 121.3 ?
    C2 C3 H3 . . 121.3 ?
    C3 C4 C5 . . 121.45(13) ?
    C3 C4 H4 . . 119.3 ?
    C5 C4 H4 . . 119.3 ?
    C6 C5 C4 . . 121.14(14) ?
    C6 C5 H5 . . 119.4 ?
    C4 C5 H5 . . 119.4 ?
    C5 C6 C7 . . 119.02(15) ?
    C5 C6 H6 . . 120.5 ?
    C7 C6 H6 . . 120.5 ?
    C6 C7 C2 . . 119.01(12) ?
    C6 C7 C8 . . 133.73(13) ?
    C2 C7 C8 . . 107.25(11) ?
    C9 C8 C7 . . 106.01(12) ?
    C9 C8 C10 . . 127.18(11) ?
    C7 C8 C10 . . 126.80(12) ?
    C8 C9 N1 . . 110.21(12) ?
    C8 C9 H9 . . 124.9 ?
    N1 C9 H9 . . 124.9 ?
    C8 C10 C11 . . 115.35(10) ?
    C8 C10 H10A . . 108.4 ?
    C11 C10 H10A . . 108.4 ?
    C8 C10 H10B . . 108.4 ?
    C11 C10 H10B . . 108.4 ?
    H10A C10 H10B . . 107.5 ?
    N20 C11 C12 . . 112.70(10) ?
    N20 C11 C14 . . 108.71(10) ?
    C12 C11 C14 . . 108.63(9) ?
    N20 C11 C10 . . 107.39(9) ?
    C12 C11 C10 . . 108.49(11) ?
    C14 C11 C10 . . 110.94(10) ?
    N13 C12 C11 . . 178.41(14) ?
    C15 C14 C19 . . 110.85(10) ?
    C15 C14 C11 . . 112.32(10) ?
    C19 C14 C11 . . 112.82(11) ?
    C15 C14 H14 . . 106.8 ?
    C19 C14 H14 . . 106.8 ?
    C11 C14 H14 . . 106.8 ?
    C16 C15 C14 . . 112.13(11) ?
    C16 C15 H15A . . 109.2 ?
    C14 C15 H15A . . 109.2 ?
    C16 C15 H15B . . 109.2 ?
    C14 C15 H15B . . 109.2 ?
    H15A C15 H15B . . 107.9 ?
    C17 C16 C15 . . 111.34(12) ?
    C17 C16 H16A . . 109.4 ?
    C15 C16 H16A . . 109.4 ?
    C17 C16 H16B . . 109.4 ?
    C15 C16 H16B . . 109.4 ?
    H16A C16 H16B . . 108.0 ?
    C16 C17 C18 . . 110.28(11) ?
    C16 C17 H17A . . 109.6 ?
    C18 C17 H17A . . 109.6 ?
    C16 C17 H17B . . 109.6 ?
    C18 C17 H17B . . 109.6 ?
    H17A C17 H17B . . 108.1 ?
    C19 C18 C17 . . 111.34(12) ?
    C19 C18 H18A . . 109.4 ?
    C17 C18 H18A . . 109.4 ?
    C19 C18 H18B . . 109.4 ?
    C17 C18 H18B . . 109.4 ?
    H18A C18 H18B . . 108.0 ?
    C18 C19 C14 . . 111.10(12) ?
    C18 C19 H19A . . 109.4 ?
    C14 C19 H19A . . 109.4 ?
    C18 C19 H19B . . 109.4 ?
    C14 C19 H19B . . 109.4 ?
    H19A C19 H19B . . 108.0 ?
    C21 N20 C11 . . 121.14(11) ?
    N20 C21 C22 . . 120.67(12) ?
    N20 C21 H21 . . 119.7 ?
    C22 C21 H21 . . 119.7 ?
    C23 C22 C27 . . 119.03(12) ?
    C23 C22 C21 . . 120.53(12) ?
    C27 C22 C21 . . 120.42(12) ?
    C24 C23 C22 . . 120.77(14) ?
    C24 C23 H23 . . 119.6 ?
    C22 C23 H23 . . 119.6 ?
    C25 C24 C23 . . 119.43(14) ?
    C25 C24 H24 . . 120.3 ?
    C23 C24 H24 . . 120.3 ?
    C24 C25 C26 . . 120.46(13) ?
    C24 C25 C28 . . 121.09(15) ?
    C26 C25 C28 . . 118.41(15) ?
    C27 C26 C25 . . 119.74(13) ?
    C27 C26 H26 . . 120.1 ?
    C25 C26 H26 . . 120.1 ?
    C26 C27 C22 . . 120.56(13) ?
    C26 C27 H27 . . 119.7 ?
    C22 C27 H27 . . 119.7 ?
    N29 C28 C25 . . 176.98(19) ?
loop_
    _geom_torsion_atom_site_label_1
    _geom_torsion_atom_site_label_2
    _geom_torsion_atom_site_label_3
    _geom_torsion_atom_site_label_4
    _geom_torsion_site_symmetry_1
    _geom_torsion_site_symmetry_2
    _geom_torsion_site_symmetry_3
    _geom_torsion_site_symmetry_4
    _geom_torsion
    _geom_torsion_publ_flag
    C9 N1 C2 C3 . . . . -179.37(14) ?
    C9 N1 C2 C7 . . . . 0.76(14) ?
    N1 C2 C3 C4 . . . . -179.33(13) ?
    C7 C2 C3 C4 . . . . 0.5(2) ?
    C2 C3 C4 C5 . . . . 0.3(2) ?
    C3 C4 C5 C6 . . . . -0.6(2) ?
    C4 C5 C6 C7 . . . . 0.1(2) ?
    C5 C6 C7 C2 . . . . 0.72(19) ?
    C5 C6 C7 C8 . . . . 179.62(13) ?
    N1 C2 C7 C6 . . . . 178.85(11) ?
    C3 C2 C7 C6 . . . . -1.03(19) ?
    N1 C2 C7 C8 . . . . -0.32(14) ?
    C3 C2 C7 C8 . . . . 179.79(12) ?
    C6 C7 C8 C9 . . . . -179.23(14) ?
    C2 C7 C8 C9 . . . . -0.23(14) ?
    C6 C7 C8 C10 . . . . -0.2(2) ?
    C2 C7 C8 C10 . . . . 178.80(12) ?
    C7 C8 C9 N1 . . . . 0.71(14) ?
    C10 C8 C9 N1 . . . . -178.32(12) ?
    C2 N1 C9 C8 . . . . -0.93(15) ?
    C9 C8 C10 C11 . . . . -90.70(16) ?
    C7 C8 C10 C11 . . . . 90.47(15) ?
    C8 C10 C11 N20 . . . . -51.87(14) ?
    C8 C10 C11 C12 . . . . 70.21(13) ?
    C8 C10 C11 C14 . . . . -170.53(10) ?
    N20 C11 C12 N13 . . . . -93(5) ?
    C14 C11 C12 N13 . . . . 27(5) ?
    C10 C11 C12 N13 . . . . 148(5) ?
    N20 C11 C14 C15 . . . . 57.61(12) ?
    C12 C11 C14 C15 . . . . -65.36(13) ?
    C10 C11 C14 C15 . . . . 175.47(10) ?
    N20 C11 C14 C19 . . . . -176.23(10) ?
    C12 C11 C14 C19 . . . . 60.80(13) ?
    C10 C11 C14 C19 . . . . -58.36(13) ?
    C19 C14 C15 C16 . . . . 53.39(15) ?
    C11 C14 C15 C16 . . . . -179.38(10) ?
    C14 C15 C16 C17 . . . . -55.08(15) ?
    C15 C16 C17 C18 . . . . 56.49(16) ?
    C16 C17 C18 C19 . . . . -57.64(16) ?
    C17 C18 C19 C14 . . . . 56.67(15) ?
    C15 C14 C19 C18 . . . . -53.95(15) ?
    C11 C14 C19 C18 . . . . 179.09(11) ?
    C12 C11 N20 C21 . . . . -7.59(17) ?
    C14 C11 N20 C21 . . . . -128.07(12) ?
    C10 C11 N20 C21 . . . . 111.83(13) ?
    C11 N20 C21 C22 . . . . -176.49(11) ?
    N20 C21 C22 C23 . . . . -171.10(14) ?
    N20 C21 C22 C27 . . . . 10.1(2) ?
    C27 C22 C23 C24 . . . . 0.6(2) ?
    C21 C22 C23 C24 . . . . -178.30(15) ?
    C22 C23 C24 C25 . . . . -0.5(3) ?
    C23 C24 C25 C26 . . . . -0.1(3) ?
    C23 C24 C25 C28 . . . . 177.63(18) ?
    C24 C25 C26 C27 . . . . 0.7(3) ?
    C28 C25 C26 C27 . . . . -177.12(16) ?
    C25 C26 C27 C22 . . . . -0.6(2) ?
    C23 C22 C27 C26 . . . . 0.0(2) ?
    C21 C22 C27 C26 . . . . 178.88(13) ?
    C24 C25 C28 N29 . . . . -137(6) ?
    C26 C25 C28 N29 . . . . 41(6) ?
loop_
    _geom_hbond_atom_site_label_D
    _geom_hbond_atom_site_label_H
    _geom_hbond_atom_site_label_A
    _geom_hbond_site_symmetry_A
    _geom_hbond_distance_DH
    _geom_hbond_distance_HA
    _geom_hbond_distance_DA
    _geom_hbond_angle_DHA
    N1 H1 N13 2_656 0.88 2.17 2.9801(18) 152
data_global
_journal_date_recd_electronic     2011-11-14
_journal_date_accepted     2011-11-21
_journal_name_full     'Acta Crystallographica, Section E'
_journal_year     2011
_journal_volume     67
_journal_issue     12
_journal_page_first     o3435
_journal_page_last     o3435
_journal_paper_category     QO
_journal_coeditor_code     NC2256
_publ_contact_author_name     'Opatz, Till'
_publ_contact_author_address
;
University Mainz
Duesbergweg 10-14
55128 Mainz
Germany
;
_publ_contact_author_email     'opatz@uni-mainz.de'
_publ_contact_author_fax     '+496131-3922338'
_publ_contact_author_phone     '+496131-3922272'
_publ_section_title
;\
<i>rac</i>-4-{(<i>E</i>)-[1-Cyano-1-cyclohexyl-2-(1<i>H</i>-indol-3-yl)ethyl]\
iminomethyl}benzonitrile
;
loop_
    _publ_author_name
    _publ_author_address
    'Letessier, Julien'
;
University Mainz
Duesbergweg 10-14
55128 Mainz
Germany
;
    'Schollmeyer, Dieter'
;
University Mainz
Duesbergweg 10-14
55128 Mainz
Germany
;
    'Detert, Heiner'
;
University Mainz
Duesbergweg 10-14
55128 Mainz
Germany
;
    'Opatz, Till'
;
University Mainz
Duesbergweg 10-14
55128 Mainz
Germany
;
