# Supplementary material for: rac-4-{(E)-[1-Cyano-1-cyclo­hexyl-2-(1H-indol-3-yl)eth­yl]imino­meth­yl}benzonitrile
Source: Acta Crystallogr Sect E Struct Rep Online. 2011 Nov 25;67(Pt 12):o3435. doi: 10.1107/S1600536811049841 (PMC3239068; doi:10.1107/S1600536811049841)
Supplement: Supplementary file 2 [file e-67-o3435-Isup2.hkl]

# 
# h,k,l, Fc-squared, Fo-squared, sigma(Fo-squared) and status flag 
# 
data_I
_shelx_title ' jplo20 in P-1' 
_shelx_refln_list_code          4 
_shelx_F_calc_maximum      117.30 
_exptl_crystal_F_000       404.00 
_reflns_d_resolution_high  0.7570 
 
loop_ 
 _symmetry_equiv_pos_as_xyz 
 'x, y, z' 
 '-x, -y, -z' 
 
_cell_length_a     9.0755 
_cell_length_b    10.4546 
_cell_length_c    11.8246 
_cell_angle_alpha  92.958 
_cell_angle_beta  105.995 
_cell_angle_gamma  99.505 
 
_shelx_F_squared_multiplier     1.000 
 
loop_ 
 _refln_index_h 
 _refln_index_k 
 _refln_index_l 
 _refln_F_squared_calc 
 _refln_F_squared_meas 
 _refln_F_squared_sigma 
 _refln_observed_status 
   2   0   0      953.08      928.74     11.10 o 
   3   0   0      687.16      627.36      6.69 o 
   4   0   0        3.63        5.14      1.95 o 
   5   0   0      146.69      171.70      3.40 o 
   6   0   0       22.49       25.18      3.47 o 
   7   0   0       11.55       12.08      2.24 o 
   8   0   0        9.72        7.43      2.24 o 
   9   0   0       79.19       80.00      5.45 o 
  10   0   0        9.28       12.98      2.43 o 
  11   0   0        0.00        1.36      3.64 o 
 -11   1   0       51.37       44.14      3.80 o 
 -10   1   0       19.37       22.01      3.88 o 
  -9   1   0       13.51       13.34      3.52 o 
  -8   1   0      155.96      149.62      3.29 o 
  -7   1   0      236.20      214.72      3.54 o 
  -6   1   0       18.90       16.33      1.75 o 
  -5   1   0       91.83       95.29      4.43 o 
  -4   1   0       11.20        8.86      1.72 o 
  -3   1   0      614.72      554.27      6.78 o 
  -2   1   0      801.88      736.90     13.10 o 
   1   1   0      158.97      177.49      7.65 o 
   2   1   0       99.16       95.68      3.44 o 
   3   1   0        5.64        9.97      2.30 o 
   4   1   0     1039.46     1070.78     17.67 o 
   5   1   0       44.49       47.98      2.40 o 
   6   1   0      130.83      129.29      2.93 o 
   7   1   0       46.56       49.78      3.00 o 
   8   1   0        0.20        2.02      2.01 o 
   9   1   0        5.14        3.73      2.11 o 
  10   1   0        0.31        1.16      1.97 o 
  11   1   0        4.90        3.55      3.72 o 
 -11   2   0        4.21        5.25      4.25 o 
 -10   2   0        0.24        1.91      3.17 o 
  -9   2   0       96.31       89.99      4.28 o 
  -8   2   0        1.90        1.24      3.06 o 
  -7   2   0       82.73       75.15      4.09 o 
  -6   2   0       66.82       66.43      3.26 o 
  -5   2   0       93.29       85.64      3.36 o 
  -4   2   0      141.06      144.09      4.53 o 
  -3   2   0       61.80       64.59      4.21 o 
  -1   2   0     1573.34     1485.73     19.07 o 
   0   2   0     3236.24     3201.68     26.06 o 
   1   2   0     6992.08     6958.81     54.24 o 
   2   2   0    13760.10    13112.16    211.51 o 
   3   2   0     1311.07     1323.07     20.07 o 
   4   2   0      810.63      839.65     11.26 o 
   5   2   0        0.15       -1.18      1.75 o 
   6   2   0        1.26        2.23      1.92 o 
   7   2   0        0.68       -0.58      1.92 o 
   8   2   0        9.46       10.51      1.88 o 
   9   2   0        0.42       -1.59      1.70 o 
  10   2   0        1.07       -0.37      2.20 o 
 -11   3   0        4.18        7.94      4.18 o 
 -10   3   0       11.53       12.74      3.32 o 
  -9   3   0      268.27      259.05      5.85 o 
  -8   3   0       12.83       10.67      3.32 o 
  -7   3   0       33.40       38.32      3.61 o 
  -6   3   0       20.70       19.59      2.83 o 
  -5   3   0        7.40        3.28      2.72 o 
  -4   3   0       28.54       25.97      2.88 o 
  -3   3   0        0.02        1.05      2.65 o 
  -2   3   0       65.62       56.31      4.18 o 
  -1   3   0      362.68      307.81      5.30 o 
   0   3   0      731.42      695.37     12.06 o 
   1   3   0       22.64       21.05      2.61 o 
   2   3   0        9.03        8.69      1.54 o 
   3   3   0      221.02      220.54      3.59 o 
   4   3   0       54.53       66.88      2.79 o 
   5   3   0        0.48        0.74      2.11 o 
   6   3   0       72.19       79.88      6.30 o 
   7   3   0        2.47        0.58      2.01 o 
   8   3   0       22.86       23.16      2.15 o 
   9   3   0       24.58       21.08      3.53 o 
  10   3   0        4.53        6.62      3.55 o 
 -11   4   0        0.18       -0.23      3.26 o 
 -10   4   0       22.90       22.69      3.80 o 
  -9   4   0        0.41        1.43      3.08 o 
  -8   4   0       14.72       18.28      2.98 o 
  -7   4   0        0.35        0.74      2.39 o 
  -6   4   0       56.83       52.11      3.88 o 
  -5   4   0       15.81        7.62      2.77 o 
  -4   4   0      528.22      531.32      8.17 o 
  -3   4   0      141.43      123.95      4.62 o 
  -2   4   0        0.03        0.10      1.65 o 
  -1   4   0      106.33      111.28      3.00 o 
   0   4   0      124.24      115.75      3.10 o 
   1   4   0       25.52       19.70      2.32 o 
   2   4   0      438.69      430.83      8.66 o 
   3   4   0     2005.66     2087.96     45.74 o 
   4   4   0      554.89      543.22      8.11 o 
   5   4   0      586.75      619.43     15.99 o 
   6   4   0      143.23      153.61      2.97 o 
   7   4   0        0.60        3.45      1.50 o 
   8   4   0        0.04        0.07      1.79 o 
   9   4   0        0.15        1.47      1.59 o 
  10   4   0        0.38        1.07      2.36 o 
 -11   5   0        1.59        3.94      3.72 o 
 -10   5   0        7.89       11.41      3.78 o 
  -9   5   0       33.90       27.43      3.58 o 
  -8   5   0       56.52       52.68      4.86 o 
  -7   5   0       74.83       68.49      4.09 o 
  -6   5   0       12.27        8.90      2.12 o 
  -5   5   0      116.42      124.22      4.73 o 
  -4   5   0      175.97      202.87      5.24 o 
  -3   5   0       42.12       41.93      3.16 o 
  -2   5   0       31.46       30.18      2.20 o 
  -1   5   0       33.63       36.23      2.27 o 
   0   5   0        0.02       -0.08      1.57 o 
   1   5   0        9.97        7.10      1.81 o 
   2   5   0       12.90       15.13      2.29 o 
   3   5   0       26.02       34.74      3.33 o 
   4   5   0       18.22       20.20      3.01 o 
   5   5   0        3.30        6.44      1.79 o 
   6   5   0        0.39       -0.24      1.93 o 
   7   5   0        1.19        2.85      2.11 o 
   8   5   0       30.83       35.02      3.76 o 
   9   5   0       24.34       29.08      2.04 o 
 -11   6   0        1.23        2.63      2.88 o 
 -10   6   0        0.35       -0.74      2.52 o 
  -9   6   0       14.72       15.24      2.10 o 
  -8   6   0        0.81        1.52      2.21 o 
  -7   6   0       25.75       22.84      2.43 o 
  -6   6   0        1.85        1.65      1.98 o 
  -5   6   0       14.15       16.07      3.13 o 
  -4   6   0        9.45        4.70      2.93 o 
  -3   6   0      335.53      333.27     10.47 o 
  -2   6   0        0.18        0.05      2.01 o 
  -1   6   0       21.91       20.74      2.21 o 
   0   6   0       20.58       21.87      2.03 o 
   1   6   0       24.92       20.34      2.02 o 
   2   6   0       77.31       83.50      3.89 o 
   3   6   0       23.36       28.49      3.14 o 
   4   6   0      140.32      133.15      4.38 o 
   5   6   0       85.17       91.12      2.91 o 
   6   6   0      225.06      232.22      4.95 o 
   7   6   0       22.98       22.14      5.10 o 
   8   6   0       72.81       73.87      6.07 o 
   9   6   0       10.05       13.54      1.97 o 
 -10   7   0        1.49        2.87      2.17 o 
  -9   7   0        8.40        6.68      2.18 o 
  -8   7   0       11.03        9.68      2.61 o 
  -7   7   0       11.21        8.43      2.19 o 
  -6   7   0        7.26        3.78      3.08 o 
  -5   7   0      218.99      225.82      5.54 o 
  -4   7   0        0.05       -0.61      2.86 o 
  -3   7   0       33.80       29.43      3.54 o 
  -2   7   0       36.45       36.91      3.22 o 
  -1   7   0      139.59      132.77      4.45 o 
   0   7   0      144.90      122.23      4.36 o 
   1   7   0        0.03        2.28      1.93 o 
   2   7   0        1.79       -0.01      2.78 o 
   3   7   0        6.94        7.94      2.19 o 
   4   7   0       16.53       15.88      3.50 o 
   5   7   0       19.36       19.34      2.41 o 
   6   7   0        0.21       -0.32      1.84 o 
   7   7   0       56.80       51.02      2.73 o 
   8   7   0       57.06       57.18      3.16 o 
 -10   8   0        2.48        4.68      1.99 o 
  -9   8   0        2.77        2.47      1.98 o 
  -8   8   0       21.68       22.47      2.48 o 
  -7   8   0       31.21       35.61      2.58 o 
  -6   8   0       23.70       25.01      3.16 o 
  -5   8   0        2.29        0.81      2.69 o 
  -4   8   0        6.31        2.92      3.16 o 
  -3   8   0       88.28       95.21      3.06 o 
  -2   8   0        2.66        1.45      2.14 o 
  -1   8   0      618.24      629.56      5.22 o 
   0   8   0      262.88      228.25      3.55 o 
   1   8   0       49.19       43.22      2.03 o 
   2   8   0        0.00        0.87      1.58 o 
   3   8   0        6.32        5.56      1.79 o 
   4   8   0        0.22        0.38      2.16 o 
   5   8   0       34.02       33.26      2.54 o 
   6   8   0        0.04       -0.61      2.34 o 
   7   8   0       24.16       25.61      2.26 o 
  -9   9   0       16.08       15.14      2.65 o 
  -8   9   0        0.25        0.32      2.51 o 
  -7   9   0        0.37        0.45      3.20 o 
  -6   9   0       33.69       30.38      3.52 o 
  -5   9   0       26.06       25.88      3.17 o 
  -4   9   0       84.86       93.21      4.14 o 
  -3   9   0      167.38      184.22      4.06 o 
  -2   9   0       45.56       45.07      2.97 o 
  -1   9   0       23.62       25.69      1.99 o 
   0   9   0        0.05        0.15      2.00 o 
   1   9   0       30.95       34.23      1.82 o 
   2   9   0       44.83       46.25      2.35 o 
   3   9   0        4.92        5.63      2.06 o 
   4   9   0       11.61       10.25      1.66 o 
   5   9   0        4.06        4.31      2.32 o 
   6   9   0        5.40        5.67      2.36 o 
   7   9   0        7.54        1.01      2.47 o 
  -9  10   0        0.18       -0.06      2.48 o 
  -8  10   0        0.31        3.21      2.35 o 
  -7  10   0        0.15       -0.73      3.42 o 
  -6  10   0       14.70       13.95      3.25 o 
  -5  10   0        8.55        9.57      2.93 o 
  -4  10   0        1.36        2.28      2.12 o 
  -3  10   0      104.45       99.39      3.00 o 
  -2  10   0       44.33       48.55      2.66 o 
  -1  10   0       29.00       21.33      2.33 o 
   0  10   0       44.05       40.35      2.14 o 
   1  10   0        4.47        7.10      2.08 o 
   2  10   0       24.06       25.63      2.34 o 
   3  10   0        3.72        2.37      4.97 o 
   4  10   0        0.73        1.49      2.33 o 
   5  10   0        4.81        3.09      1.68 o 
   6  10   0        2.08        1.54      2.43 o 
  -8  11   0        0.20        1.70      2.68 o 
  -7  11   0       16.13       17.93      3.60 o 
  -6  11   0        0.71        0.17      3.40 o 
  -5  11   0        0.37        1.25      3.48 o 
  -4  11   0       38.62       41.16      2.86 o 
  -3  11   0       62.08       72.77      3.55 o 
  -2  11   0       56.48       59.49      7.19 o 
  -1  11   0        2.62        2.88      1.52 o 
   0  11   0        0.04        2.08      2.07 o 
   1  11   0       20.38       14.76      2.40 o 
   2  11   0        0.97        0.84      2.26 o 
   3  11   0        9.99        8.45      2.29 o 
   4  11   0        0.01        0.86      2.02 o 
   5  11   0       10.68        9.63      2.50 o 
  -7  12   0        0.02        1.59      3.80 o 
  -6  12   0        1.55       -0.17      3.66 o 
  -5  12   0       15.81       23.18      3.69 o 
  -4  12   0       37.73       39.72      2.75 o 
  -3  12   0        0.15        0.52      2.46 o 
  -2  12   0       16.75       16.91      4.48 o 
  -1  12   0       19.92       15.51      2.03 o 
   0  12   0        5.34        1.84      2.39 o 
   1  12   0        6.39        6.64      2.34 o 
   2  12   0        0.04        1.46      2.02 o 
   3  12   0        1.12        2.16      2.42 o 
  -5  13   0        9.81       19.29      3.62 o 
  -4  13   0       15.76       15.70      3.03 o 
  -3  13   0        6.04        4.38      2.46 o 
  -2  13   0        3.88        5.50      2.46 o 
  -1  13   0        0.67        0.32      1.88 o 
   0  13   0        1.23        4.34      2.23 o 
   1  13   0        8.46        9.81      2.30 o 
  -2 -13   1        2.12        2.45      2.41 o 
  -1 -13   1        1.92        3.93      2.50 o 
   0 -13   1       74.78       79.76      3.50 o 
   1 -13   1        0.37       -1.71      1.88 o 
   2 -13   1        5.31        3.91      2.46 o 
   3 -13   1       30.39       26.88      2.81 o 
   4 -13   1       31.48       32.60      4.17 o 
   5 -13   1        0.02        0.75      3.69 o 
  -3 -12   1       20.17       23.18      2.73 o 
  -2 -12   1        0.10        4.56      2.33 o 
  -1 -12   1       19.51       18.47      2.84 o 
   0 -12   1        0.26        0.53      1.83 o 
   1 -12   1        2.73        2.93      2.25 o 
   2 -12   1        1.44       -0.81      2.34 o 
   3 -12   1        6.16        8.56      2.02 o 
   4 -12   1       39.66       43.65      3.89 o 
   5 -12   1       28.14       37.40      4.30 o 
   6 -12   1        2.71        5.90      3.61 o 
   7 -12   1        2.03        1.76      3.62 o 
  -5 -11   1       14.78       10.28      2.59 o 
  -4 -11   1        3.43        2.66      2.09 o 
  -3 -11   1       19.97       24.28      4.31 o 
  -2 -11   1       61.31       67.30      2.33 o 
  -1 -11   1       21.48       23.52      6.20 o 
   0 -11   1       95.55       85.30      2.41 o 
   1 -11   1        6.23        5.79      1.82 o 
   2 -11   1       50.33       57.28      7.43 o 
   3 -11   1       20.44       24.24      2.31 o 
   4 -11   1        0.03       -0.93      3.09 o 
   5 -11   1        9.11        6.14      3.34 o 
   6 -11   1        0.16       -0.65      3.18 o 
   7 -11   1        3.82        1.91      3.88 o 
   8 -11   1        0.27        1.58      2.55 o 
  -6 -10   1        1.24        1.28      2.17 o 
  -5 -10   1        3.76        3.64      2.00 o 
  -4 -10   1        8.80        9.75      1.95 o 
  -3 -10   1        2.46        1.14      4.30 o 
  -2 -10   1       41.53       49.26      3.72 o 
  -1 -10   1      201.08      197.02      3.38 o 
   0 -10   1      226.40      228.29     13.37 o 
   1 -10   1        0.56        0.79      2.16 o 
   2 -10   1        2.51        2.36      3.09 o 
   3 -10   1       20.07       16.21      2.38 o 
   4 -10   1        0.35        0.17      3.08 o 
   5 -10   1        0.09        0.63      3.01 o 
   6 -10   1       12.93       14.58      3.60 o 
   7 -10   1       25.66       35.30      3.82 o 
   8 -10   1        2.34       -0.64      2.36 o 
   9 -10   1        4.82        4.16      2.29 o 
  -7  -9   1        4.94        5.85      2.60 o 
  -6  -9   1        1.99        0.69      2.29 o 
  -5  -9   1        4.55        0.90      2.32 o 
  -4  -9   1       29.73       33.33      7.38 o 
  -3  -9   1       35.30       30.97      3.51 o 
  -2  -9   1       37.96       37.55      2.29 o 
  -1  -9   1      280.56      274.94      3.66 o 
   0  -9   1      246.91      251.73     10.18 o 
   1  -9   1        1.23        4.97      2.02 o 
   2  -9   1       75.12       78.03      2.61 o 
   3  -9   1        0.20       -0.28      2.17 o 
   4  -9   1      183.62      183.02      4.78 o 
   5  -9   1       56.53       58.03      3.74 o 
   6  -9   1       17.95       17.20      3.13 o 
   7  -9   1        3.24        0.88      3.12 o 
   8  -9   1        2.52        0.19      2.60 o 
   9  -9   1        0.06        1.47      2.03 o 
  -8  -8   1       47.10       48.03      3.38 o 
  -7  -8   1        0.38       -0.06      2.05 o 
  -6  -8   1        0.69        0.72      2.66 o 
  -5  -8   1        0.51        0.58      2.19 o 
  -4  -8   1       56.63       58.64      2.31 o 
  -3  -8   1       21.54       23.68      2.91 o 
  -2  -8   1       33.15       32.88      2.55 o 
  -1  -8   1       11.53       10.56      1.76 o 
   0  -8   1      225.41      230.72      8.41 o 
   1  -8   1       13.89       14.28      2.18 o 
   2  -8   1        2.30        2.60      2.13 o 
   3  -8   1       58.47       55.75      2.52 o 
   4  -8   1       30.67       27.99      3.33 o 
   5  -8   1        0.21        2.92      2.82 o 
   6  -8   1        4.38        2.28      3.05 o 
   7  -8   1       20.13       20.54      2.40 o 
   8  -8   1       13.45       10.73      2.48 o 
   9  -8   1        7.52        8.01      2.15 o 
  10  -8   1        6.30        8.76      2.37 o 
  -8  -7   1        0.23        1.65      1.82 o 
  -7  -7   1        1.30        1.28      1.93 o 
  -6  -7   1        2.84        2.32      1.76 o 
  -5  -7   1        6.06        4.97      2.13 o 
  -4  -7   1        0.73        0.25      1.94 o 
  -3  -7   1       14.35       13.63      3.18 o 
  -2  -7   1      156.34      155.72      4.30 o 
  -1  -7   1       38.23       31.78      3.33 o 
   0  -7   1       35.17       31.67      3.33 o 
   1  -7   1        0.91        3.28      2.80 o 
   2  -7   1       22.67       19.67      2.33 o 
   3  -7   1       37.49       32.44      3.20 o 
   4  -7   1       78.04       74.04      3.94 o 
   5  -7   1       17.82       22.37      2.96 o 
   6  -7   1       55.39       64.02      3.45 o 
   7  -7   1       69.48       61.87      3.16 o 
   8  -7   1        1.32        0.89      1.85 o 
   9  -7   1        9.47        7.94      2.19 o 
  10  -7   1       12.17        8.41      2.54 o 
  -9  -6   1        7.28        7.69      1.89 o 
  -8  -6   1        0.63        0.71      1.93 o 
  -7  -6   1        0.18        1.58      1.59 o 
  -6  -6   1       26.76       29.05      2.16 o 
  -5  -6   1        0.01        0.86      1.94 o 
  -4  -6   1        0.38        0.47      2.12 o 
  -3  -6   1       50.11       41.76      3.24 o 
  -2  -6   1       11.37        8.67      3.12 o 
  -1  -6   1      229.02      245.45      4.81 o 
   0  -6   1      291.44      292.37      3.86 o 
   1  -6   1      156.45      168.19      3.36 o 
   2  -6   1      231.17      254.98     14.90 o 
   3  -6   1       19.58       30.29      3.17 o 
   4  -6   1       41.43       51.54      3.38 o 
   5  -6   1       90.90       90.43      4.09 o 
   6  -6   1       46.37       46.72      2.29 o 
   7  -6   1       27.12       26.61      3.78 o 
   8  -6   1       37.77       40.02      2.29 o 
   9  -6   1       14.57       16.57      2.43 o 
  10  -6   1        7.26        6.59      2.52 o 
  -9  -5   1       10.91       12.44      2.13 o 
  -8  -5   1        4.67        5.00      1.90 o 
  -7  -5   1       22.93       21.83      1.99 o 
  -6  -5   1        0.64        0.91      1.90 o 
  -5  -5   1       81.70       87.78      2.74 o 
  -4  -5   1       47.41       44.81      2.73 o 
  -3  -5   1        0.00        0.95      2.96 o 
  -2  -5   1       94.82       93.78      2.58 o 
  -1  -5   1        0.04        0.04      1.75 o 
   0  -5   1      305.11      306.52      4.23 o 
   1  -5   1      144.62      131.01      3.17 o 
   2  -5   1        0.26        1.31      1.51 o 
   3  -5   1       83.20       94.41      4.06 o 
   4  -5   1       75.41       80.49      3.88 o 
   5  -5   1       10.35       10.79      2.90 o 
   6  -5   1       17.92       14.71      1.83 o 
   7  -5   1        8.19        7.77      2.46 o 
   8  -5   1      140.55      140.44      4.19 o 
   9  -5   1       10.46        8.35      3.41 o 
  10  -5   1        2.10       -0.61      3.34 o 
  11  -5   1        1.98        2.23      3.45 o 
 -10  -4   1       12.02        7.11      3.66 o 
  -9  -4   1        0.72        0.32      2.03 o 
  -8  -4   1        4.92        4.88      1.64 o 
  -7  -4   1        1.75        1.40      1.37 o 
  -6  -4   1        0.80        2.13      1.94 o 
  -5  -4   1        2.73        3.80      2.03 o 
  -4  -4   1      730.46      777.83      5.82 o 
  -3  -4   1      390.69      381.80      4.50 o 
  -2  -4   1        0.43        1.15      1.57 o 
  -1  -4   1      239.24      212.34      7.21 o 
   0  -4   1       82.39       83.37      2.93 o 
   1  -4   1       32.37       30.12      2.48 o 
   2  -4   1      315.79      289.66     10.33 o 
   3  -4   1       62.09       70.88      3.70 o 
   4  -4   1       72.55       73.92      3.66 o 
   5  -4   1       31.38       25.42      3.66 o 
   6  -4   1        0.26        0.66      2.12 o 
   7  -4   1      120.12      120.83      3.89 o 
   8  -4   1        7.14        4.45      3.33 o 
   9  -4   1        0.00        2.88      3.08 o 
  10  -4   1       28.73       24.76      3.78 o 
  11  -4   1        0.09        0.05      4.20 o 
 -10  -3   1        0.03        2.86      2.10 o 
  -9  -3   1        3.54        4.10      2.17 o 
  -8  -3   1        0.51        1.55      1.83 o 
  -7  -3   1        6.35        5.52      2.65 o 
  -6  -3   1       17.86       17.49      1.92 o 
  -5  -3   1      223.28      227.17     13.62 o 
  -4  -3   1      357.67      339.18      4.34 o 
  -3  -3   1      152.65      157.57      3.19 o 
  -2  -3   1       67.22       63.94      2.64 o 
  -1  -3   1      225.33      211.67      5.78 o 
   0  -3   1     3539.23     3589.66     52.79 o 
   1  -3   1       94.56       85.10      3.43 o 
   2  -3   1      564.76      510.87      8.33 o 
   4  -3   1       23.72       15.22      3.01 o 
   5  -3   1       27.71       29.74      2.62 o 
   6  -3   1       15.10       12.71      2.57 o 
   7  -3   1      123.39      130.52      3.93 o 
   8  -3   1      122.00      113.41      4.49 o 
   9  -3   1        6.44        9.34      3.13 o 
  10  -3   1        8.07       10.98      3.45 o 
  11  -3   1        3.48        3.48      3.73 o 
 -11  -2   1        6.67        7.53      2.74 o 
 -10  -2   1        0.01        2.39      2.35 o 
  -9  -2   1       15.10       17.46      2.31 o 
  -8  -2   1       26.85       28.62      2.05 o 
  -7  -2   1       76.80       84.52      3.64 o 
  -6  -2   1       33.40       35.85      1.94 o 
  -5  -2   1      353.91      385.16      4.05 o 
  -4  -2   1      174.87      193.08      5.88 o 
  -3  -2   1      926.16      908.53     11.65 o 
  -2  -2   1      512.19      501.17      8.29 o 
  -1  -2   1     3974.93     3760.46     56.27 o 
   0  -2   1     4874.11     4599.18     91.01 o 
   1  -2   1     2137.57     2183.71     15.33 o 
   3  -2   1        3.46        3.90      3.12 o 
   4  -2   1       98.59       94.39      3.15 o 
   5  -2   1        0.40       -0.74      2.38 o 
   6  -2   1      140.93      146.72      4.61 o 
   7  -2   1        6.68        8.49      3.04 o 
   8  -2   1        5.96        5.44      3.37 o 
   9  -2   1        2.39        3.74      2.29 o 
  10  -2   1       19.85       21.48      3.77 o 
  11  -2   1        9.69        6.70      3.90 o 
 -11  -1   1        1.97        0.73      2.65 o 
 -10  -1   1        0.06       -0.15      2.27 o 
  -9  -1   1        4.77        4.58      2.18 o 
  -8  -1   1       15.73       13.00      2.21 o 
  -7  -1   1        0.34        1.33      2.10 o 
  -6  -1   1        0.95        1.00      3.46 o 
  -5  -1   1      193.96      207.35      3.95 o 
  -4  -1   1      542.72      552.51      5.81 o 
  -3  -1   1     2001.12     1901.67     11.09 o 
  -2  -1   1     8655.60     8361.44     26.67 o 
  -1  -1   1      881.90      859.78     14.98 o 
   2  -1   1       85.09       99.55      4.34 o 
   3  -1   1       67.89       60.56      2.62 o 
   4  -1   1       80.85       69.08      2.84 o 
   5  -1   1        0.03       -0.13      2.10 o 
   6  -1   1        1.38        3.44      1.75 o 
   7  -1   1       23.48       28.22      3.44 o 
   8  -1   1       21.21       24.72      3.50 o 
   9  -1   1        1.98       -0.29      3.04 o 
  10  -1   1        1.63        4.44      3.34 o 
  11  -1   1        0.92        3.49      3.77 o 
 -11   0   1        0.08        1.28      2.54 o 
 -10   0   1        0.20        0.22      2.26 o 
  -9   0   1      118.41      105.41      2.89 o 
  -8   0   1       13.88        8.45      2.17 o 
  -7   0   1        1.02        1.78      1.54 o 
  -6   0   1      151.97      163.09      3.44 o 
  -5   0   1      229.45      240.77      4.00 o 
  -4   0   1      667.58      640.34     23.05 o 
  -3   0   1      387.90      400.78      5.65 o 
  -2   0   1     1233.41     1202.88     13.73 o 
   1   0   1      155.42      132.85      6.28 o 
   2   0   1      541.61      552.08      6.27 o 
   3   0   1       85.03       92.34      2.89 o 
   4   0   1      474.02      469.02      5.58 o 
   5   0   1       17.96       15.08      1.94 o 
   6   0   1      194.88      209.47      3.56 o 
   7   0   1       25.35       25.35      2.95 o 
   8   0   1        0.42        0.11      1.71 o 
   9   0   1        0.67        1.60      3.59 o 
  10   0   1        1.64        2.01      2.94 o 
  11   0   1       15.41        5.78      3.01 o 
 -11   1   1        4.78        3.18      4.12 o 
 -10   1   1        1.36       -2.44      3.34 o 
  -9   1   1        2.47        0.09      2.21 o 
  -8   1   1      148.12      138.93     10.35 o 
  -7   1   1       89.79       83.65      2.93 o 
  -6   1   1        0.00       -0.26      2.20 o 
  -5   1   1        0.14       -0.71      1.77 o 
  -4   1   1        5.47        4.41      1.93 o 
  -3   1   1      620.18      550.89      7.23 o 
  -2   1   1     7402.11     7463.51     81.48 o 
   1   1   1    11634.17    11650.72     32.46 o 
   2   1   1     1627.32     1518.31     20.92 o 
   3   1   1      380.46      383.36      7.51 o 
   4   1   1      166.68      170.32      6.47 o 
   5   1   1        8.29       12.77      2.03 o 
   6   1   1       79.78       81.95      2.66 o 
   7   1   1       11.69       14.15      1.87 o 
   8   1   1        3.71        4.45      1.51 o 
   9   1   1        0.03       -0.83      1.95 o 
  10   1   1       63.28       63.69      5.28 o 
 -11   2   1       28.13       29.71      4.29 o 
 -10   2   1       15.20       19.01      3.94 o 
  -9   2   1       72.20       67.02      4.05 o 
  -8   2   1        6.49        6.00      3.08 o 
  -7   2   1        1.04       -0.80      2.78 o 
  -6   2   1       32.65       44.13      3.72 o 
  -5   2   1        1.95        0.14      2.23 o 
  -4   2   1      290.98      288.00      7.10 o 
  -3   2   1       87.80       97.03      5.46 o 
  -2   2   1     6951.57     6411.76     44.94 o 
  -1   2   1     5527.56     5578.76     41.89 o 
   0   2   1      671.42      652.19      8.68 o 
   1   2   1      536.77      486.30      7.20 o 
   2   2   1      216.68      183.19      4.18 o 
   3   2   1      146.20      145.61      3.03 o 
   4   2   1       62.65       68.34      2.57 o 
   5   2   1       52.11       54.68      2.57 o 
   6   2   1       34.90       35.47      2.09 o 
   7   2   1       30.24       31.70      1.84 o 
   8   2   1       29.88       32.35      2.31 o 
   9   2   1        1.90        3.32      1.97 o 
  10   2   1        9.94       10.29      2.28 o 
 -11   3   1        0.56        3.42      3.68 o 
 -10   3   1       23.18       19.87      3.93 o 
  -9   3   1        4.18        5.08      3.32 o 
  -8   3   1        5.64        7.93      3.26 o 
  -7   3   1       35.85       38.15      3.52 o 
  -6   3   1      190.79      193.81      4.53 o 
  -5   3   1       99.98      105.19      4.70 o 
  -4   3   1       14.54       15.92      2.94 o 
  -3   3   1      103.67      117.12      5.56 o 
  -2   3   1        1.66        1.11      3.34 o 
  -1   3   1       43.05       51.38      3.26 o 
   0   3   1     2052.39     1918.56     11.97 o 
   1   3   1      200.60      180.09      3.73 o 
   2   3   1      527.36      479.28      8.45 o 
   3   3   1     2965.40     3058.82     26.95 o 
   4   3   1      843.17      860.84     11.10 o 
   5   3   1       79.57       83.88      2.49 o 
   6   3   1       36.69       43.97      5.92 o 
   7   3   1        0.82       -1.46      1.46 o 
   8   3   1        2.62        1.42      1.83 o 
   9   3   1        6.03        9.75      4.38 o 
  10   3   1        3.34        4.51      2.52 o 
 -11   4   1        9.71       13.06      3.66 o 
 -10   4   1       28.90       28.59      3.85 o 
  -9   4   1       26.21       23.48      3.98 o 
  -8   4   1      174.00      176.09      5.40 o 
  -7   4   1       69.09       66.55      3.24 o 
  -6   4   1        0.03       -0.99      2.77 o 
  -5   4   1       17.82       22.16      2.23 o 
  -4   4   1        4.76        0.99      3.02 o 
  -3   4   1       76.16       71.50      4.24 o 
  -2   4   1       58.42       57.95      2.83 o 
  -1   4   1      984.83      948.90     15.80 o 
   0   4   1      757.77      679.13     16.56 o 
   1   4   1      964.45      971.25      7.39 o 
   2   4   1      218.60      201.52      3.38 o 
   3   4   1      235.50      233.15      3.70 o 
   4   4   1      205.74      194.88      4.68 o 
   5   4   1       40.99       40.40      3.28 o 
   6   4   1        7.45        7.52      2.78 o 
   7   4   1        4.71        8.00      3.51 o 
   8   4   1        0.90       -0.60      1.72 o 
   9   4   1       12.87       11.85      2.31 o 
 -11   5   1        1.80       -0.09      3.64 o 
 -10   5   1       37.02       31.60      4.21 o 
  -9   5   1        6.53        1.84      3.41 o 
  -8   5   1        7.29        7.23      2.60 o 
  -7   5   1        8.42       11.00      2.25 o 
  -6   5   1      140.35      150.11      6.50 o 
  -5   5   1       26.19       31.12      3.44 o 
  -4   5   1       90.19       88.28      4.38 o 
  -3   5   1        0.10        2.62      1.95 o 
  -2   5   1        2.87        2.65      1.74 o 
  -1   5   1       42.24       48.41      2.16 o 
   0   5   1       24.02       21.83      2.05 o 
   1   5   1      532.25      555.46     12.22 o 
   2   5   1        9.68       15.19      2.33 o 
   3   5   1      294.48      311.38      5.10 o 
   4   5   1      165.62      169.76      4.52 o 
   5   5   1      719.30      757.66      8.07 o 
   6   5   1      200.22      206.39      9.85 o 
   7   5   1       11.76        8.56      2.23 o 
   8   5   1       70.96       75.46      4.29 o 
   9   5   1        7.55        9.03      1.93 o 
 -11   6   1        0.64        2.49      2.75 o 
 -10   6   1        0.56        1.34      2.42 o 
  -9   6   1        8.99        8.08      2.02 o 
  -8   6   1       47.22       49.64      6.51 o 
  -7   6   1      129.06      134.25      6.90 o 
  -6   6   1       83.38       72.96      2.91 o 
  -5   6   1      174.44      166.98      5.16 o 
  -4   6   1        0.44       -0.68      2.62 o 
  -3   6   1        0.85        1.43      1.91 o 
  -2   6   1        0.00        0.16      1.91 o 
  -1   6   1       44.80       42.51      2.50 o 
   0   6   1       14.60       19.36      2.17 o 
   1   6   1      447.52      441.92      6.54 o 
   2   6   1        3.68        3.94      2.92 o 
   3   6   1       10.06        9.59      3.01 o 
   4   6   1      183.57      173.82      4.08 o 
   5   6   1      149.94      149.57      3.51 o 
   6   6   1       12.69        9.08      2.34 o 
   7   6   1       28.58       31.58      2.59 o 
   8   6   1        2.20        2.12      2.07 o 
 -11   7   1        4.11        3.70      2.88 o 
 -10   7   1        3.57        3.15      2.17 o 
  -9   7   1        6.74        5.16      2.63 o 
  -8   7   1       32.40       37.31      2.92 o 
  -7   7   1        0.45       -0.66      2.28 o 
  -6   7   1       54.83       62.16      3.77 o 
  -5   7   1        3.01        4.70      2.96 o 
  -4   7   1      195.75      217.55      5.48 o 
  -3   7   1        7.35       10.34      3.22 o 
  -2   7   1        0.45        0.20      3.18 o 
  -1   7   1       85.21       80.84      3.89 o 
   0   7   1        1.13        4.29      2.72 o 
   1   7   1        8.62        7.61      2.20 o 
   2   7   1       15.13       14.51      1.79 o 
   3   7   1       68.80       72.61      5.21 o 
   4   7   1        8.19       10.03      2.25 o 
   5   7   1       86.00       82.15      6.02 o 
   6   7   1      110.77      107.84      2.96 o 
   7   7   1       86.74       67.73      2.83 o 
   8   7   1       42.85       35.09      2.52 o 
 -10   8   1        2.97        3.96      2.10 o 
  -9   8   1        0.43        0.02      2.73 o 
  -8   8   1       23.31       22.50      2.73 o 
  -7   8   1       12.36        9.87      2.40 o 
  -6   8   1        5.11        2.31      3.25 o 
  -5   8   1      109.94       92.76      4.14 o 
  -4   8   1      434.89      413.14     10.08 o 
  -3   8   1       29.63       22.44      2.36 o 
  -2   8   1       30.86       40.64      3.70 o 
  -1   8   1       13.71       17.44      1.93 o 
   0   8   1        2.86        5.12      2.12 o 
   1   8   1        0.00       -0.36      1.96 o 
   2   8   1       41.19       41.06      2.74 o 
   3   8   1       21.51       24.99      3.09 o 
   4   8   1       29.02       28.29      2.07 o 
   5   8   1      212.29      185.57      6.95 o 
   6   8   1        5.20        2.94      2.41 o 
   7   8   1       22.93       20.70      2.53 o 
 -10   9   1        0.08       -0.54      2.95 o 
  -9   9   1        0.40       -2.68      2.68 o 
  -8   9   1        0.22        0.28      2.41 o 
  -7   9   1        7.77        7.81      3.20 o 
  -6   9   1       54.17       55.39      4.32 o 
  -5   9   1       45.93       51.66      3.78 o 
  -4   9   1       33.01       40.80      2.64 o 
  -3   9   1      289.43      307.42      5.20 o 
  -2   9   1      342.47      325.67      4.27 o 
  -1   9   1      117.04      118.43      2.96 o 
   0   9   1      118.70      118.96      4.37 o 
   1   9   1       29.45       31.14      2.26 o 
   2   9   1        1.59        3.31      2.01 o 
   3   9   1        0.77       -0.42      2.08 o 
   4   9   1        5.49        3.74      2.16 o 
   5   9   1       18.24       19.24      3.68 o 
   6   9   1        0.72       -1.06      4.17 o 
  -9  10   1        8.83        7.29      2.84 o 
  -8  10   1        1.70        1.90      2.50 o 
  -7  10   1        3.36        1.92      3.52 o 
  -6  10   1        3.96        2.36      3.21 o 
  -5  10   1        3.18        4.00      3.40 o 
  -4  10   1      148.39      162.02      3.58 o 
  -3  10   1       33.22       43.49      2.73 o 
  -2  10   1      279.22      269.61      6.78 o 
  -1  10   1        4.76        7.29      1.80 o 
   0  10   1        0.49        0.80      1.58 o 
   1  10   1        4.14        4.92      1.60 o 
   2  10   1       16.43       20.02      2.03 o 
   3  10   1        0.07       -0.70      1.77 o 
   4  10   1        1.50        4.47      2.12 o 
   5  10   1        1.35        1.71      1.77 o 
  -8  11   1        0.93        1.21      2.76 o 
  -7  11   1        2.54        4.04      3.40 o 
  -6  11   1        0.67        1.96      3.17 o 
  -5  11   1       10.11        7.98      3.86 o 
  -4  11   1       93.50       95.10      3.20 o 
  -3  11   1        1.55        0.58      2.19 o 
  -2  11   1       23.79       28.55      2.55 o 
  -1  11   1        6.20        6.88      2.19 o 
   0  11   1        5.83        4.85      1.80 o 
   1  11   1        1.21        3.14      2.17 o 
   2  11   1       17.72       17.11      2.36 o 
   3  11   1        0.00       -0.40      2.27 o 
   4  11   1        0.01        2.14      3.93 o 
  -7  12   1        4.84        4.25      4.01 o 
  -6  12   1        1.37        4.21      3.70 o 
  -5  12   1        0.35       -1.59      3.25 o 
  -4  12   1        8.29       10.96      2.50 o 
  -3  12   1        9.20       11.13      2.48 o 
  -2  12   1        8.54        8.06      3.01 o 
  -1  12   1        0.13       -0.84      2.04 o 
   0  12   1       38.88       38.88      2.40 o 
   1  12   1        0.15       -1.31      3.16 o 
   2  12   1        5.66        5.60      2.44 o 
   3  12   1        1.98        1.84      2.23 o 
  -5  13   1        4.56        2.69      3.52 o 
  -4  13   1        0.36        0.58      2.61 o 
  -3  13   1        1.77        1.69      2.72 o 
  -2  13   1        6.11        7.26      2.49 o 
  -1  13   1        5.44        5.17      2.44 o 
   0  13   1        0.00        4.14      2.19 o 
   1  13   1        7.52       11.06      2.10 o 
  -2 -13   2        4.99        1.11      2.39 o 
  -1 -13   2        5.29        5.13      2.42 o 
   0 -13   2       55.67       52.07      4.51 o 
   1 -13   2        0.71       -1.97      2.05 o 
   2 -13   2        3.73        4.97      2.23 o 
   3 -13   2       10.81       17.64      3.84 o 
   4 -13   2        0.35        1.55      3.57 o 
   5 -13   2        2.72        0.00      3.30 o 
  -4 -12   2       19.48       11.68      2.23 o 
  -3 -12   2        0.04        1.04      2.53 o 
  -2 -12   2        9.23        8.90      5.86 o 
  -1 -12   2        2.17        2.41      2.22 o 
   0 -12   2        1.23       -0.12      2.22 o 
   1 -12   2       76.10       70.74      3.96 o 
   2 -12   2        8.49       17.64      7.49 o 
   3 -12   2        0.09       -0.28      1.65 o 
   4 -12   2        6.42        7.59      2.50 o 
   5 -12   2        2.01        2.07      3.17 o 
   6 -12   2        0.08        1.08      3.34 o 
  -5 -11   2        9.51        8.39      2.64 o 
  -4 -11   2        6.33        6.36      2.80 o 
  -3 -11   2        7.87        9.92      3.89 o 
  -2 -11   2        4.37        3.95      2.40 o 
  -1 -11   2       10.24       11.02      2.40 o 
   0 -11   2       20.60       26.56      2.39 o 
   1 -11   2        0.00       -1.57      2.17 o 
   2 -11   2       46.02       50.89      2.42 o 
   3 -11   2        0.09       -0.74      2.09 o 
   4 -11   2        2.22        1.57      3.02 o 
   5 -11   2        0.65        0.99      2.48 o 
   6 -11   2        1.48        2.76      3.61 o 
   7 -11   2       10.98        8.45      3.94 o 
   8 -11   2        9.86       10.77      2.29 o 
  -6 -10   2        0.05        0.03      4.08 o 
  -5 -10   2        1.01        1.76      2.41 o 
  -4 -10   2       27.63       27.02      2.74 o 
  -3 -10   2        8.79        6.23      1.98 o 
  -2 -10   2       62.05       64.88      3.24 o 
  -1 -10   2        1.14        1.32      1.91 o 
   0 -10   2       19.29       20.74      1.96 o 
   1 -10   2        1.28        2.53      1.99 o 
   2 -10   2       19.65       15.83      2.20 o 
   3 -10   2       83.62       83.18      6.20 o 
   4 -10   2        1.31        3.36      2.77 o 
   5 -10   2        1.22       -0.19      3.38 o 
   6 -10   2        2.91        2.66      3.48 o 
   7 -10   2        1.12        0.43      3.32 o 
   8 -10   2        2.31        2.43      2.26 o 
  -7  -9   2        0.87        2.26      2.36 o 
  -6  -9   2       13.45       15.01      3.70 o 
  -5  -9   2        0.09       -1.17      2.11 o 
  -4  -9   2       15.74       18.54      5.08 o 
  -3  -9   2       21.61       26.77      5.62 o 
  -2  -9   2        4.23        6.50      2.63 o 
  -1  -9   2       18.35       16.88      2.09 o 
   0  -9   2      105.64      110.92      3.30 o 
   1  -9   2       66.42       58.35      2.21 o 
   2  -9   2       10.96       10.63      2.29 o 
   3  -9   2        0.00       -1.39      1.93 o 
   4  -9   2       21.70       23.50      3.06 o 
   5  -9   2       22.47       22.08      3.54 o 
   6  -9   2        7.97        7.65      3.17 o 
   7  -9   2        1.16        1.13      3.50 o 
   8  -9   2        0.60       -1.64      1.99 o 
   9  -9   2        8.38        5.99      2.29 o 
  -8  -8   2        1.65        2.06      2.11 o 
  -7  -8   2        6.88        7.34      2.00 o 
  -6  -8   2        9.09        6.08      2.56 o 
  -5  -8   2        1.53        1.69      1.82 o 
  -4  -8   2        5.43        3.20      2.27 o 
  -3  -8   2       67.94       68.91      2.29 o 
  -2  -8   2     1011.40      978.61      8.79 o 
  -1  -8   2        4.20        4.15      1.47 o 
   0  -8   2       27.50       32.80      4.60 o 
   1  -8   2       73.61       71.34      3.69 o 
   2  -8   2       38.47       35.68      2.38 o 
   3  -8   2        8.46        7.26      1.81 o 
   4  -8   2       24.85       23.82      3.01 o 
   5  -8   2      142.16      137.26      4.46 o 
   6  -8   2        4.57        2.61      3.04 o 
   7  -8   2       15.13       12.90      1.96 o 
   8  -8   2        6.40        6.18      1.95 o 
   9  -8   2        1.42        0.93      2.21 o 
  -9  -7   2        1.53        2.55      2.05 o 
  -8  -7   2        0.64        1.14      2.04 o 
  -7  -7   2        0.00       -0.30      1.94 o 
  -6  -7   2        3.39        3.98      1.76 o 
  -5  -7   2        0.24        2.24      1.59 o 
  -4  -7   2       46.27       43.63      2.45 o 
  -3  -7   2      117.07      118.54      3.44 o 
  -2  -7   2      422.59      400.17      5.90 o 
  -1  -7   2        4.68        1.65      2.86 o 
   0  -7   2        1.79        1.55      2.13 o 
   1  -7   2      179.11      185.67      4.14 o 
   2  -7   2      120.58      133.47      3.76 o 
   3  -7   2       31.71       30.15      3.36 o 
   4  -7   2      104.20       99.40      3.94 o 
   5  -7   2        2.47        1.19      2.90 o 
   6  -7   2        0.00        1.01      2.64 o 
   7  -7   2       16.77       18.87      2.01 o 
   8  -7   2        9.70       13.95      2.01 o 
   9  -7   2       52.13       49.55      2.77 o 
  10  -7   2       14.21       18.15      4.30 o 
  -9  -6   2       12.52       12.10      2.24 o 
  -8  -6   2        0.23       -1.62      2.36 o 
  -7  -6   2        0.92        0.47      1.81 o 
  -6  -6   2       17.78       19.59      2.71 o 
  -5  -6   2        2.95        3.94      1.97 o 
  -4  -6   2       91.63       89.43      3.85 o 
  -3  -6   2        4.16        1.93      2.78 o 
  -2  -6   2       75.60       65.58      3.02 o 
  -1  -6   2       56.84       54.73      3.73 o 
   0  -6   2      896.16      891.75     14.34 o 
   1  -6   2      256.45      263.41      3.92 o 
   2  -6   2        0.05        0.71      2.11 o 
   3  -6   2       96.66       89.60      3.26 o 
   4  -6   2       11.08       13.51      2.82 o 
   5  -6   2      129.25      128.82      4.32 o 
   6  -6   2       32.11       30.88      1.88 o 
   7  -6   2       14.29       13.82      1.91 o 
   8  -6   2       42.96       43.33      2.31 o 
   9  -6   2       10.53        6.02      2.35 o 
  10  -6   2       43.92       53.54      7.02 o 
 -10  -5   2        1.09        1.10      2.36 o 
  -9  -5   2        1.07       -0.83      2.03 o 
  -8  -5   2        0.04       -1.59      1.59 o 
  -7  -5   2        2.28        3.13      1.98 o 
  -6  -5   2        3.38        1.51      1.90 o 
  -5  -5   2       38.71       37.12      3.61 o 
  -4  -5   2        6.50        8.24      1.52 o 
  -3  -5   2      463.70      464.78     16.87 o 
  -2  -5   2       50.51       55.09      2.53 o 
  -1  -5   2       61.50       67.33      3.03 o 
   0  -5   2       35.45       37.31      2.28 o 
   1  -5   2      191.15      172.80      6.88 o 
   2  -5   2      287.42      314.98     12.80 o 
   3  -5   2       83.31      104.10      4.02 o 
   4  -5   2       47.79       57.21      3.40 o 
   5  -5   2       28.76       26.39      2.26 o 
   6  -5   2       27.80       28.40      2.08 o 
   7  -5   2        2.48        2.29      2.27 o 
   8  -5   2      135.78      135.03      9.33 o 
   9  -5   2       75.41       79.28      4.52 o 
  10  -5   2       15.02       11.54      4.01 o 
 -10  -4   2        0.00       -0.98      1.86 o 
  -9  -4   2        6.94        5.94      1.80 o 
  -8  -4   2       16.65       13.86      1.92 o 
  -7  -4   2        2.66        3.91      1.91 o 
  -6  -4   2       31.04       37.10      2.35 o 
  -5  -4   2       71.37       66.67      3.12 o 
  -4  -4   2      196.20      193.88      5.32 o 
  -3  -4   2       30.74       26.81      2.03 o 
  -2  -4   2       26.22       20.13      2.16 o 
  -1  -4   2      436.84      412.04      4.69 o 
   0  -4   2     1534.35     1494.96      8.81 o 
   1  -4   2     5085.42     5025.52     15.85 o 
   2  -4   2        0.14        0.12      2.73 o 
   3  -4   2      470.35      508.78      7.02 o 
   4  -4   2       15.98       15.58      2.94 o 
   5  -4   2        7.48        4.44      2.34 o 
   6  -4   2       80.63       80.48      3.01 o 
   7  -4   2        5.75        6.90      2.53 o 
   8  -4   2       15.31       10.43      3.10 o 
   9  -4   2       90.77       83.98      4.12 o 
  10  -4   2        0.77       -1.23      3.18 o 
 -10  -3   2       26.33       22.54      2.57 o 
  -9  -3   2       23.33       20.12      2.32 o 
  -8  -3   2        0.51       -1.66      2.14 o 
  -7  -3   2       29.51       29.81      2.22 o 
  -6  -3   2       44.73       43.82      3.75 o 
  -5  -3   2        2.34        3.02      1.73 o 
  -4  -3   2      889.97      938.42     15.30 o 
  -3  -3   2      499.77      515.03      5.24 o 
  -2  -3   2        0.84        1.71      2.28 o 
  -1  -3   2      119.13      116.33      3.21 o 
   0  -3   2      742.32      725.95      8.25 o 
   1  -3   2       70.98       81.13      3.17 o 
   2  -3   2      140.76      142.70      4.89 o 
   3  -3   2       63.67       64.67      3.92 o 
   4  -3   2      223.44      221.75      6.36 o 
   5  -3   2       18.42       17.90      2.31 o 
   6  -3   2      101.35      106.62      3.57 o 
   7  -3   2       40.05       37.99      3.24 o 
   8  -3   2       35.52       30.73      2.82 o 
   9  -3   2        7.08       12.10      3.29 o 
  10  -3   2       14.39       15.36      3.29 o 
  11  -3   2        2.57        2.25      2.70 o 
 -11  -2   2        0.81        2.50      2.47 o 
 -10  -2   2        0.04       -1.20      2.24 o 
  -9  -2   2        0.00       -0.11      2.09 o 
  -8  -2   2       14.27        8.84      2.45 o 
  -7  -2   2        1.94        3.32      1.65 o 
  -6  -2   2        0.75        1.33      1.75 o 
  -5  -2   2      223.39      224.46      4.96 o 
  -4  -2   2      657.72      636.72      5.90 o 
  -3  -2   2      654.50      651.47      5.29 o 
  -2  -2   2      197.10      194.79      3.91 o 
  -1  -2   2       56.29       45.38      2.78 o 
   0  -2   2     5048.43     4763.60     19.01 o 
   1  -2   2        0.14        1.27      2.11 o 
   2  -2   2      201.21      181.82      5.92 o 
   3  -2   2      485.29      442.85      5.77 o 
   4  -2   2      583.93      575.57      6.38 o 
   5  -2   2        0.11       -0.42      2.25 o 
   6  -2   2       27.54       28.05      3.45 o 
   7  -2   2       11.26       10.51      2.40 o 
   8  -2   2        0.00       -0.40      2.90 o 
   9  -2   2        7.80       11.92      2.84 o 
  10  -2   2        9.00        8.25      3.37 o 
 -11  -1   2       19.60       19.75      2.91 o 
 -10  -1   2        0.46        0.72      2.27 o 
  -9  -1   2        3.50        1.81      2.04 o 
  -8  -1   2       60.11       54.12      2.70 o 
  -7  -1   2      131.92      154.00      4.77 o 
  -6  -1   2       80.70       83.28      2.66 o 
  -5  -1   2      362.07      380.33      8.40 o 
  -4  -1   2       84.14       85.74      2.88 o 
  -3  -1   2     1360.17     1305.27     32.41 o 
  -2  -1   2      125.83      123.01      2.94 o 
  -1  -1   2     1281.28     1261.29     11.80 o 
   0  -1   2     2112.98     2085.09     24.97 o 
   1  -1   2     1191.89     1135.98     11.14 o 
   2  -1   2      987.11     1005.15      7.81 o 
   3  -1   2       42.29       42.63      2.55 o 
   4  -1   2      458.05      457.06      4.41 o 
   5  -1   2       74.58       78.80      4.44 o 
   6  -1   2      174.64      170.47      3.35 o 
   7  -1   2       28.69       30.67      2.60 o 
   8  -1   2       11.10        8.67      3.10 o 
   9  -1   2       17.09       12.70      3.25 o 
  10  -1   2       11.46       12.83      3.48 o 
 -11   0   2        1.56        2.28      2.80 o 
 -10   0   2        0.29        1.84      2.38 o 
  -9   0   2       24.60       25.27      2.46 o 
  -8   0   2       17.23       19.53      2.32 o 
  -7   0   2       68.34       75.83      2.81 o 
  -6   0   2        1.88        2.60      2.15 o 
  -5   0   2        1.91        0.32      1.74 o 
  -4   0   2     1293.78     1253.87     15.31 o 
  -3   0   2     8205.55     8128.75     54.34 o 
  -2   0   2     6594.28     6321.80    112.65 o 
  -1   0   2      163.33      172.99      5.02 o 
   0   0   2       63.49       70.20      6.00 o 
   1   0   2      240.66      230.41      3.83 o 
   2   0   2      701.35      598.40     10.18 o 
   3   0   2       12.51       13.33      1.49 o 
   4   0   2      196.03      202.27      3.14 o 
   5   0   2      155.51      160.78      3.09 o 
   6   0   2       47.15       43.99      2.16 o 
   7   0   2        7.67        7.14      2.00 o 
   8   0   2        0.03       -0.23      1.80 o 
   9   0   2        5.13        7.87      1.96 o 
  10   0   2        4.86        0.40      3.34 o 
 -11   1   2       37.54       26.25      4.32 o 
 -10   1   2       12.28       13.08      4.94 o 
  -9   1   2        3.39        1.77      2.30 o 
  -8   1   2       80.22       72.95      2.96 o 
  -7   1   2       14.99       15.15      2.36 o 
  -6   1   2        4.30        7.86      2.06 o 
  -5   1   2      481.56      489.61      5.41 o 
  -4   1   2      597.03      578.89      8.33 o 
  -3   1   2     2275.92     2141.96     57.43 o 
  -2   1   2     1839.02     1904.63     19.96 o 
  -1   1   2      119.53      123.77      7.08 o 
   0   1   2       23.34       25.78      2.33 o 
   1   1   2      670.07      651.86     13.89 o 
   2   1   2       15.01       11.88      1.73 o 
   3   1   2       18.71       21.21      1.79 o 
   4   1   2      202.86      192.10      5.96 o 
   5   1   2        8.24       12.76      1.91 o 
   6   1   2       16.72       15.05      1.98 o 
   7   1   2        9.81       12.31      2.15 o 
   8   1   2        6.99        8.66      2.19 o 
   9   1   2       19.64       22.03      2.06 o 
  10   1   2        0.11       -0.17      1.92 o 
 -11   2   2        1.07        6.76      3.34 o 
 -10   2   2       58.76       52.64      4.37 o 
  -9   2   2        0.15       -2.48      3.33 o 
  -8   2   2        0.03       -1.69      2.82 o 
  -7   2   2        3.06        5.48      3.09 o 
  -6   2   2       32.22       32.98      2.93 o 
  -5   2   2       74.42       79.49      3.65 o 
  -4   2   2      136.93      129.18      4.59 o 
  -3   2   2      123.90      103.79      7.34 o 
  -2   2   2        6.06       13.40      5.89 o 
  -1   2   2       83.34       70.90      6.53 o 
   0   2   2      158.45      141.92      4.18 o 
   1   2   2     1962.87     1845.86     10.86 o 
   2   2   2      378.52      340.48      6.66 o 
   3   2   2       15.60       11.97      2.84 o 
   4   2   2      235.39      218.56      5.88 o 
   5   2   2      261.64      255.81      4.03 o 
   6   2   2       69.88       71.01      2.78 o 
   7   2   2        8.99        9.52      1.96 o 
   8   2   2        5.63        3.23      1.82 o 
   9   2   2       91.57       81.24      7.45 o 
  10   2   2       26.06       18.89      2.91 o 
 -11   3   2        2.67        1.32      3.62 o 
 -10   3   2        0.16        2.40      3.13 o 
  -9   3   2       40.22       35.77      4.06 o 
  -8   3   2        0.59        4.45      2.80 o 
  -7   3   2        0.67        0.86      2.64 o 
  -6   3   2      172.34      178.77      4.33 o 
  -5   3   2       12.37        8.40      2.34 o 
  -4   3   2      662.69      748.99     19.48 o 
  -3   3   2       27.03       21.32      4.38 o 
  -2   3   2      804.30      774.24     14.80 o 
  -1   3   2       26.95       22.37      3.89 o 
   0   3   2      111.77      111.86      4.18 o 
   1   3   2      343.24      338.54      4.68 o 
   2   3   2       34.88       40.42      4.66 o 
   3   3   2      127.30      137.57      4.31 o 
   4   3   2       71.84       70.00      3.04 o 
   5   3   2      106.70      106.66      3.45 o 
   6   3   2       87.23       83.95      2.44 o 
   7   3   2        6.45        6.13      1.49 o 
   8   3   2       97.05       94.78      2.79 o 
   9   3   2      162.23      147.17      3.13 o 
  10   3   2        3.79        6.51      2.71 o 
 -11   4   2        0.98        0.33      3.65 o 
 -10   4   2       32.90       31.56      4.06 o 
  -9   4   2       21.03       17.11      3.74 o 
  -8   4   2       15.66       12.41      2.78 o 
  -7   4   2        1.80        2.08      2.12 o 
  -6   4   2        2.11        1.24      3.14 o 
  -5   4   2       10.43        6.19      2.42 o 
  -4   4   2        1.21        5.92      3.49 o 
  -3   4   2      101.95       98.57      5.53 o 
  -2   4   2      196.82      176.34      6.04 o 
  -1   4   2       14.99       11.98      2.17 o 
   0   4   2      131.18      143.42      3.40 o 
   1   4   2      450.72      470.33     11.80 o 
   2   4   2        1.75        5.79      2.09 o 
   3   4   2      585.84      606.81      7.30 o 
   4   4   2       62.03       64.61      2.86 o 
   5   4   2       48.58       47.85      3.44 o 
   6   4   2       17.32       18.94      2.24 o 
   7   4   2        0.53       -0.51      1.61 o 
   8   4   2        3.02        4.67      2.09 o 
   9   4   2       14.94       13.28      2.37 o 
 -11   5   2        0.18       -1.68      4.28 o 
 -10   5   2        0.65        3.68      3.56 o 
  -9   5   2        4.13        3.62      2.11 o 
  -8   5   2        2.80        1.59      2.01 o 
  -7   5   2      198.45      202.66      6.93 o 
  -6   5   2        8.00        5.57      2.25 o 
  -5   5   2       11.52       11.54      3.73 o 
  -4   5   2      473.90      447.86      8.91 o 
  -3   5   2      213.15      188.05      5.94 o 
  -2   5   2      431.42      460.58      5.86 o 
  -1   5   2        6.43        8.91      1.97 o 
   0   5   2      105.66      104.79      3.01 o 
   1   5   2       42.80       48.78      2.43 o 
   2   5   2       21.69       24.32      3.77 o 
   3   5   2       91.71       94.35      3.97 o 
   4   5   2        9.78        7.87      2.97 o 
   5   5   2      339.27      349.44      9.43 o 
   6   5   2        0.71       -0.01      2.10 o 
   7   5   2        1.64        0.25      1.92 o 
   8   5   2       15.92       16.26      2.18 o 
   9   5   2        0.66        1.06      1.79 o 
 -11   6   2        3.95        5.20      3.03 o 
 -10   6   2        0.09        0.03      2.30 o 
  -9   6   2        9.27        6.36      2.28 o 
  -8   6   2       93.32       93.23      3.20 o 
  -7   6   2        3.50        2.51      2.28 o 
  -6   6   2       39.18       31.37      2.30 o 
  -5   6   2       11.26       12.98      3.56 o 
  -4   6   2       22.47       27.51      3.70 o 
  -3   6   2      647.76      649.42     21.86 o 
  -2   6   2      189.91      179.74      3.69 o 
  -1   6   2      184.34      196.97      9.84 o 
   0   6   2       36.53       40.91      2.96 o 
   1   6   2       80.47       77.39      3.72 o 
   2   6   2        0.09        1.37      2.81 o 
   3   6   2        3.32        3.16      1.62 o 
   4   6   2      141.34      136.17      4.87 o 
   5   6   2        6.15        7.35      2.24 o 
   6   6   2      219.33      225.09      3.65 o 
   7   6   2       29.34       23.48      2.43 o 
   8   6   2        1.73        1.05      2.05 o 
 -11   7   2        2.75        2.84      2.92 o 
 -10   7   2        0.08        1.26      2.31 o 
  -9   7   2        4.97        4.67      2.03 o 
  -8   7   2       51.74       53.29      3.33 o 
  -7   7   2      148.03      127.01      3.62 o 
  -6   7   2       23.93       26.16      3.25 o 
  -5   7   2       22.84       29.43      3.54 o 
  -4   7   2       89.18       95.53      4.21 o 
  -3   7   2      154.66      143.17      4.94 o 
  -2   7   2       34.39       36.09      3.65 o 
  -1   7   2       72.42       78.70      4.04 o 
   0   7   2        8.49       13.67      3.17 o 
   1   7   2       15.06       17.90      1.86 o 
   2   7   2       35.66       37.86      2.12 o 
   3   7   2        7.13        3.89      1.60 o 
   4   7   2       38.21       36.07      1.98 o 
   5   7   2      149.25      130.66      3.07 o 
   6   7   2       19.44       21.04      2.68 o 
   7   7   2       16.22       15.12      5.49 o 
   8   7   2        6.42        4.98      2.19 o 
 -10   8   2       14.92       13.57      2.54 o 
  -9   8   2       11.06        9.41      2.58 o 
  -8   8   2        8.93        6.91      2.62 o 
  -7   8   2       65.88       64.98      5.54 o 
  -6   8   2        8.64        6.22      3.60 o 
  -5   8   2        0.18        2.94      3.08 o 
  -4   8   2      564.14      603.68     11.78 o 
  -3   8   2      488.55      486.93      7.29 o 
  -2   8   2        0.06        0.39      2.19 o 
  -1   8   2       10.32        7.81      1.61 o 
   0   8   2        2.05        1.78      2.09 o 
   1   8   2        5.84        2.67      1.75 o 
   2   8   2        5.27        3.54      1.66 o 
   3   8   2       20.01       21.35      2.07 o 
   4   8   2        1.09        0.34      2.76 o 
   5   8   2        3.86        6.02      2.35 o 
   6   8   2        6.91        3.58      2.15 o 
   7   8   2        9.82        4.49      2.17 o 
 -10   9   2        0.33       -0.52      2.31 o 
  -9   9   2        0.67        1.47      2.74 o 
  -8   9   2        0.19        0.91      2.68 o 
  -7   9   2       10.55       11.55      3.22 o 
  -6   9   2        0.11        0.47      3.38 o 
  -5   9   2        5.55        5.25      3.28 o 
  -4   9   2       63.25       79.01      3.84 o 
  -3   9   2      174.83      191.12      3.78 o 
  -2   9   2        9.57        8.46      2.02 o 
  -1   9   2       18.10       14.27      2.19 o 
   0   9   2       27.39       27.30      1.98 o 
   1   9   2        0.42        0.27      2.19 o 
   2   9   2        2.84        1.36      2.61 o 
   3   9   2        0.03        2.59      2.25 o 
   4   9   2       34.22       28.90      3.21 o 
   5   9   2        0.35        2.05      1.95 o 
   6   9   2        6.33        4.14      1.83 o 
  -9  10   2        0.02        0.67      2.64 o 
  -8  10   2       15.00       16.23      2.82 o 
  -7  10   2        4.38        7.14      3.46 o 
  -6  10   2        7.32        7.77      3.66 o 
  -5  10   2       11.01        9.91      3.56 o 
  -4  10   2      102.63       98.66      3.32 o 
  -3  10   2        0.99        0.36      2.11 o 
  -2  10   2       13.24       16.34      3.19 o 
  -1  10   2        0.40       -1.05      2.27 o 
   0  10   2       32.07       33.33      2.14 o 
   1  10   2       10.23       15.15      2.21 o 
   2  10   2        0.88        0.65      2.07 o 
   3  10   2       18.43       16.70      2.22 o 
   4  10   2        3.41        1.85      2.27 o 
   5  10   2        4.68        4.92      2.12 o 
  -8  11   2        5.11        2.56      2.94 o 
  -7  11   2        4.81        4.76      3.80 o 
  -6  11   2       12.67       16.14      3.93 o 
  -5  11   2       11.10        8.22      3.69 o 
  -4  11   2       47.49       40.83      2.76 o 
  -3  11   2        0.60       -1.33      2.31 o 
  -2  11   2       24.91       29.25      2.45 o 
  -1  11   2       97.02      101.94      4.07 o 
   0  11   2       31.99       32.94      2.94 o 
   1  11   2        1.34        3.02      1.88 o 
   2  11   2       15.80       12.29      2.42 o 
   3  11   2        2.25        2.16      2.63 o 
   4  11   2        0.95        0.92      2.45 o 
  -7  12   2        1.43        2.94      4.17 o 
  -6  12   2        0.83        1.72      4.08 o 
  -5  12   2        1.41        3.50      3.57 o 
  -4  12   2        0.05       -0.11      2.44 o 
  -3  12   2       21.74       20.07      2.61 o 
  -2  12   2       30.85       38.21      2.77 o 
  -1  12   2        7.93       14.43      2.84 o 
   0  12   2        0.03       -1.55      2.22 o 
   1  12   2        2.24        1.94      1.91 o 
   2  12   2        0.49        1.22      2.37 o 
  -5  13   2        0.18        0.37      3.86 o 
  -4  13   2        0.61       -1.21      2.55 o 
  -3  13   2        0.18       -0.15      2.96 o 
  -2  13   2       12.52       13.61      2.85 o 
  -1  13   2        0.03        1.95      2.68 o 
   0  13   2       16.69       17.17      2.19 o 
  -2 -13   3        0.21       -1.27      2.39 o 
  -1 -13   3        5.55        0.93      2.12 o 
   0 -13   3       36.97       36.28      5.43 o 
   1 -13   3        3.44        3.50      2.15 o 
   2 -13   3        4.07        9.72      2.40 o 
   3 -13   3        2.59        1.83      3.34 o 
   4 -13   3        0.49        1.87      3.28 o 
  -4 -12   3        0.11       -1.14      2.32 o 
  -3 -12   3        7.37        6.36      2.16 o 
  -2 -12   3        0.89        1.38      2.03 o 
  -1 -12   3       18.27       16.57      2.19 o 
   0 -12   3        1.45        1.54      2.36 o 
   1 -12   3       23.01       31.27      1.99 o 
   2 -12   3        3.25        3.03      2.35 o 
   3 -12   3        1.59        1.73      2.06 o 
   4 -12   3        3.48       10.19      3.26 o 
   5 -12   3        2.48        1.64      3.53 o 
   6 -12   3        8.28        6.90      3.72 o 
  -5 -11   3        9.59        9.73      8.17 o 
  -4 -11   3        2.15        0.56      2.00 o 
  -3 -11   3        0.00        3.32      1.85 o 
  -2 -11   3       14.78        9.33      2.86 o 
  -1 -11   3        0.83        2.42      2.51 o 
   0 -11   3        0.00       -0.03      2.26 o 
   1 -11   3        6.62        7.06      3.12 o 
   2 -11   3       14.67       15.60      3.58 o 
   3 -11   3        5.26        2.54      2.07 o 
   4 -11   3        0.07       -2.93      3.08 o 
   5 -11   3        1.29        2.03      3.16 o 
   6 -11   3        0.12       -2.00      3.09 o 
   7 -11   3        0.27        0.64      2.56 o 
  -6 -10   3       29.85       26.51      2.19 o 
  -5 -10   3        5.94        2.02      5.00 o 
  -4 -10   3        2.20       -0.13      3.35 o 
  -3 -10   3       35.21       34.79      2.12 o 
  -2 -10   3        4.95        7.32      2.10 o 
  -1 -10   3        0.95        4.74      2.10 o 
   0 -10   3       48.40       52.27      3.07 o 
   1 -10   3        0.00        1.47      2.05 o 
   2 -10   3       11.98        6.75      1.90 o 
   3 -10   3       64.57       66.74      3.53 o 
   4 -10   3        0.39        1.71      2.70 o 
   5 -10   3       14.04       16.60      3.02 o 
   6 -10   3        0.21        3.08      3.25 o 
   7 -10   3        1.76        1.41      2.51 o 
   8 -10   3        1.17        1.62      2.13 o 
  -7  -9   3        0.00        0.55      1.99 o 
  -6  -9   3        1.82        1.68      1.91 o 
  -5  -9   3        3.07        2.49      1.88 o 
  -4  -9   3       86.48      100.08      9.02 o 
  -3  -9   3       90.35       88.94      2.50 o 
  -2  -9   3       40.53       40.61      2.16 o 
  -1  -9   3       15.27       13.67      2.18 o 
   0  -9   3       25.52       29.39      2.14 o 
   1  -9   3       13.23       14.15      2.05 o 
   2  -9   3        8.97        8.57      1.95 o 
   3  -9   3       44.30       36.37      3.37 o 
   4  -9   3       35.38       32.67      3.45 o 
   5  -9   3        2.75       -0.48      2.08 o 
   6  -9   3       10.49       13.35      2.97 o 
   7  -9   3        3.32        3.93      1.85 o 
   8  -9   3        2.56        3.52      2.08 o 
   9  -9   3       11.40        9.73      2.27 o 
  -8  -8   3        0.46       -1.51      2.02 o 
  -7  -8   3        0.44       -0.92      1.73 o 
  -6  -8   3        4.76        5.41      2.16 o 
  -5  -8   3        4.62        3.27      3.26 o 
  -4  -8   3      176.45      177.65      4.06 o 
  -3  -8   3      154.29      156.87      3.00 o 
  -2  -8   3       83.16       81.32      3.85 o 
  -1  -8   3        1.77        3.25      2.81 o 
   0  -8   3        5.99        4.18      1.71 o 
   1  -8   3        0.03       -1.18      1.97 o 
   2  -8   3       93.84       88.35      2.30 o 
   3  -8   3       14.17       13.10      3.02 o 
   4  -8   3        6.75        8.11      2.66 o 
   5  -8   3      183.50      187.82      4.74 o 
   6  -8   3        5.36        7.88      2.54 o 
   7  -8   3        7.82        9.66      1.88 o 
   8  -8   3       20.47       25.78      2.36 o 
   9  -8   3        0.00        1.03      2.24 o 
  -9  -7   3        0.18        2.31      6.00 o 
  -8  -7   3        2.22        3.13      1.91 o 
  -7  -7   3        1.61        0.45      1.61 o 
  -6  -7   3        2.69        2.34      2.10 o 
  -5  -7   3       10.77       13.65      3.70 o 
  -4  -7   3       51.24       51.86      2.84 o 
  -3  -7   3       16.36       11.66      2.33 o 
  -2  -7   3       25.71       23.85      3.28 o 
  -1  -7   3      215.69      219.26      4.89 o 
   0  -7   3      108.24      108.82      4.09 o 
   1  -7   3      292.81      309.04      5.52 o 
   2  -7   3       52.80       49.69      2.74 o 
   3  -7   3       82.93       86.22      3.80 o 
   4  -7   3       19.93       16.72      3.10 o 
   5  -7   3        2.44        3.40      1.77 o 
   6  -7   3       23.50       20.40      2.36 o 
   7  -7   3       10.33        9.88      1.84 o 
   8  -7   3      158.81      164.51      3.24 o 
   9  -7   3       90.71       86.24      2.93 o 
  10  -7   3        5.17        5.47      2.63 o 
  -9  -6   3        0.01        1.19      1.92 o 
  -8  -6   3        2.57        2.82      1.80 o 
  -7  -6   3        1.48        2.04      1.63 o 
  -6  -6   3        1.72        2.69      1.72 o 
  -5  -6   3      128.74      122.42      2.83 o 
  -4  -6   3     1014.75     1010.89      6.06 o 
  -3  -6   3      145.78      141.99      4.25 o 
  -2  -6   3        0.91        0.55      2.09 o 
  -1  -6   3       42.01       36.17      2.60 o 
   0  -6   3      253.03      297.23      4.18 o 
   1  -6   3      258.74      282.17      6.60 o 
   2  -6   3      285.88      314.77      5.78 o 
   3  -6   3        1.55        3.86      2.08 o 
   4  -6   3       12.10       10.69      2.92 o 
   5  -6   3      123.22      119.37      2.84 o 
   6  -6   3       11.41        9.70      1.75 o 
   7  -6   3        0.29        0.66      1.62 o 
   8  -6   3       64.78       64.22      2.69 o 
   9  -6   3        0.03        0.40      2.26 o 
  10  -6   3        0.27       -0.56      2.34 o 
 -10  -5   3        0.83        2.02      2.13 o 
  -9  -5   3        4.25        3.36      1.97 o 
  -8  -5   3       10.70        8.90      2.12 o 
  -7  -5   3        4.46        6.88      1.83 o 
  -6  -5   3        1.33        2.97      1.64 o 
  -5  -5   3       38.40       37.41      1.98 o 
  -4  -5   3       34.69       32.91      2.26 o 
  -3  -5   3      390.71      380.79      7.32 o 
  -2  -5   3      122.69      118.67      3.03 o 
  -1  -5   3      171.83      195.10      6.98 o 
   0  -5   3      146.53      153.01      4.70 o 
   1  -5   3      755.66      797.82     16.10 o 
   2  -5   3       78.39       85.39      4.02 o 
   3  -5   3       99.74      111.42      4.16 o 
   4  -5   3      152.66      158.30      3.36 o 
   5  -5   3        3.31        5.26      1.70 o 
   6  -5   3       12.42       12.89      2.11 o 
   7  -5   3       20.38       20.40      3.41 o 
   8  -5   3        0.27       -0.65      2.56 o 
   9  -5   3        6.32        8.90      3.22 o 
  10  -5   3        1.02        3.02      3.54 o 
 -10  -4   3        4.28        2.13      2.30 o 
  -9  -4   3       14.53       15.55      2.08 o 
  -8  -4   3        1.17        3.85      1.65 o 
  -7  -4   3       39.64       42.23      2.40 o 
  -6  -4   3       22.74       22.86      2.36 o 
  -5  -4   3      108.88      110.03      2.92 o 
  -4  -4   3        8.83        7.76      1.76 o 
  -3  -4   3      390.19      417.22      5.46 o 
  -2  -4   3       65.81       65.11      2.35 o 
  -1  -4   3      271.11      278.73      5.17 o 
   0  -4   3      562.14      548.21      5.24 o 
   1  -4   3       45.25       48.14      2.64 o 
   2  -4   3       25.10       19.63      2.28 o 
   3  -4   3       41.28       51.15      2.54 o 
   4  -4   3       90.15       98.12      4.29 o 
   5  -4   3        0.21        0.75      1.98 o 
   6  -4   3       38.90       43.10      2.30 o 
   7  -4   3        2.57        2.39      2.35 o 
   8  -4   3       56.84       53.60      2.93 o 
   9  -4   3        3.14       -0.47      3.36 o 
  10  -4   3        5.30        5.56      2.81 o 
 -11  -3   3        0.00        1.18      2.47 o 
 -10  -3   3        2.00        1.74      2.37 o 
  -9  -3   3        0.16        0.27      1.70 o 
  -8  -3   3       37.01       42.39      2.28 o 
  -7  -3   3       52.70       53.56      2.40 o 
  -6  -3   3       37.62       43.42      4.74 o 
  -5  -3   3      109.23      120.89      2.52 o 
  -4  -3   3      160.02      163.68      2.60 o 
  -3  -3   3      491.26      483.06      4.16 o 
  -2  -3   3      644.86      625.89     14.18 o 
  -1  -3   3       88.32       92.25      2.71 o 
   0  -3   3       86.05       86.30      2.55 o 
   1  -3   3        2.49        3.02      1.80 o 
   2  -3   3      248.08      264.34      4.03 o 
   3  -3   3      309.77      319.51      6.80 o 
   4  -3   3      380.72      396.21     12.45 o 
   5  -3   3       26.72       27.86      2.12 o 
   6  -3   3       95.72       97.10      3.49 o 
   7  -3   3        0.80        0.33      2.05 o 
   8  -3   3       17.88       21.57      3.17 o 
   9  -3   3        7.12        6.17      2.90 o 
  10  -3   3        2.02        4.02      2.98 o 
 -11  -2   3        9.17       10.51      2.64 o 
 -10  -2   3        2.97        4.44      2.56 o 
  -9  -2   3       89.71       98.45     14.83 o 
  -8  -2   3        2.65        4.51      2.15 o 
  -7  -2   3       22.62       24.74      6.05 o 
  -6  -2   3       49.96       52.22      2.53 o 
  -5  -2   3       66.52       65.28      2.60 o 
  -4  -2   3      680.30      750.15      7.67 o 
  -3  -2   3       38.18       39.18      2.03 o 
  -2  -2   3       33.03       26.42      1.82 o 
  -1  -2   3     1590.99     1595.15     14.64 o 
   0  -2   3      129.67      117.02      2.60 o 
   1  -2   3        9.75        8.97      2.08 o 
   2  -2   3      119.22      103.33      4.84 o 
   3  -2   3      239.85      265.18      5.86 o 
   4  -2   3      266.24      270.37      4.42 o 
   5  -2   3       11.29       12.80      2.44 o 
   6  -2   3       94.63       85.42      3.66 o 
   7  -2   3        9.67        5.46      2.89 o 
   8  -2   3       36.38       44.30      3.46 o 
   9  -2   3        2.67        0.09      3.12 o 
  10  -2   3       13.48       16.08      3.25 o 
 -11  -1   3       40.44       42.60      3.46 o 
 -10  -1   3        5.08        4.97      2.50 o 
  -9  -1   3       12.14       10.81      1.88 o 
  -8  -1   3        7.21        2.74      2.17 o 
  -7  -1   3       18.31       16.60      2.00 o 
  -6  -1   3       54.03       60.06      2.46 o 
  -5  -1   3      347.06      357.89      4.71 o 
  -4  -1   3      289.72      293.03      4.62 o 
  -3  -1   3        5.84       10.12      1.66 o 
  -2  -1   3       16.07       16.86      1.68 o 
  -1  -1   3     1334.04     1337.71     10.85 o 
   0  -1   3      700.93      655.94      7.26 o 
   1  -1   3       42.31       41.16      3.10 o 
   2  -1   3       63.20       52.75      2.30 o 
   3  -1   3        4.21        2.00      1.53 o 
   4  -1   3       45.67       49.05      2.20 o 
   5  -1   3      750.58      749.87      8.14 o 
   6  -1   3        8.73       12.14      3.01 o 
   7  -1   3       53.73       49.21      3.38 o 
   8  -1   3       14.47       10.98      3.21 o 
   9  -1   3        9.17        6.68      3.28 o 
  10  -1   3        1.08       -0.32      3.26 o 
 -11   0   3        0.39        0.05      2.69 o 
 -10   0   3        0.42        1.26      2.49 o 
  -9   0   3       12.56       13.65      2.30 o 
  -8   0   3        5.27        8.69      2.26 o 
  -7   0   3      121.94      128.65      3.37 o 
  -6   0   3      318.26      310.16     10.13 o 
  -5   0   3        0.38        1.20      1.67 o 
  -4   0   3      240.26      219.57      3.83 o 
  -3   0   3      208.74      214.61      3.60 o 
  -2   0   3        3.77        6.89      2.82 o 
  -1   0   3      157.07      152.77      3.45 o 
   0   0   3      134.30      128.90      3.36 o 
   1   0   3      311.60      301.14      8.15 o 
   2   0   3      329.86      325.70      5.31 o 
   3   0   3      780.37      794.13      8.89 o 
   4   0   3      191.10      188.59      3.06 o 
   5   0   3      137.67      130.06      2.72 o 
   6   0   3       50.74       47.81      2.38 o 
   7   0   3        0.03        1.12      1.90 o 
   8   0   3       34.59       29.89      2.42 o 
   9   0   3        1.91        1.24      3.13 o 
  10   0   3        4.89        3.85      3.30 o 
 -11   1   3       17.08       19.55      3.88 o 
 -10   1   3        0.08       -1.26      2.21 o 
  -9   1   3       18.93       17.00      2.56 o 
  -8   1   3       54.62       58.15      2.84 o 
  -7   1   3        1.41        1.55      2.11 o 
  -6   1   3       63.57       61.67      2.50 o 
  -5   1   3     1473.40     1422.34     26.96 o 
  -4   1   3      572.59      510.38     14.94 o 
  -3   1   3      497.16      519.11     14.58 o 
  -2   1   3      319.34      344.34      7.93 o 
  -1   1   3      822.89      763.74     11.58 o 
   0   1   3       44.94       37.01      1.92 o 
   1   1   3     2733.49     2664.65    109.94 o 
   2   1   3      225.37      213.44      3.18 o 
   3   1   3       57.42       57.89      2.01 o 
   4   1   3      255.73      241.42      8.10 o 
   5   1   3       67.24       63.21      2.05 o 
   6   1   3      248.64      250.89      5.64 o 
   7   1   3      192.62      203.65      3.38 o 
   8   1   3       26.04       23.59      4.19 o 
   9   1   3       77.88       81.75      8.12 o 
  10   1   3        2.31        1.96      3.29 o 
 -11   2   3        0.68        2.50      3.16 o 
 -10   2   3       41.71       38.72      4.32 o 
  -9   2   3       18.12       20.53      3.54 o 
  -8   2   3        0.63        2.31      2.78 o 
  -7   2   3      102.93      106.76      3.77 o 
  -6   2   3       86.13       97.81      3.89 o 
  -5   2   3      110.62       96.56      3.76 o 
  -4   2   3     4484.73     4585.75    127.98 o 
  -3   2   3       57.36       51.98      3.36 o 
  -2   2   3       33.44       32.86      3.03 o 
  -1   2   3       14.80       16.69      3.88 o 
   0   2   3       57.48       55.31      3.11 o 
   1   2   3        0.86        1.82      2.16 o 
   2   2   3      137.85      146.20      2.65 o 
   3   2   3      119.66      115.16      3.14 o 
   4   2   3      433.82      417.53     16.75 o 
   5   2   3      504.75      512.63      5.44 o 
   6   2   3        3.94        3.87      1.71 o 
   7   2   3       58.03       64.69      2.34 o 
   8   2   3       24.31       27.40      2.17 o 
   9   2   3        2.91        2.81      2.14 o 
  10   2   3       16.61       11.09      2.67 o 
 -11   3   3        0.39       -0.32      3.74 o 
 -10   3   3        0.33        1.23      3.32 o 
  -9   3   3       46.04       47.39      4.16 o 
  -8   3   3       18.42       17.26      3.03 o 
  -7   3   3        2.97        1.48      2.46 o 
  -6   3   3       42.23       42.89      3.21 o 
  -5   3   3      201.51      220.40      6.12 o 
  -4   3   3        0.13        2.45      2.12 o 
  -3   3   3     2050.06     1964.78     34.34 o 
  -2   3   3      601.35      567.06     15.08 o 
  -1   3   3        2.57        2.16      3.08 o 
   0   3   3      173.43      192.80      4.04 o 
   1   3   3       61.76       60.47      2.48 o 
   2   3   3        3.99        2.69      2.04 o 
   3   3   3      101.57       99.67      2.84 o 
   4   3   3        4.49        3.49      2.16 o 
   5   3   3      241.56      253.94      4.20 o 
   6   3   3        0.18        0.83      1.67 o 
   7   3   3       24.69       26.01      2.06 o 
   8   3   3        0.41        0.52      1.85 o 
   9   3   3       22.17       22.09      2.07 o 
 -11   4   3        7.70        7.21      3.89 o 
 -10   4   3       14.29       11.86      3.78 o 
  -9   4   3        0.58        0.41      2.81 o 
  -8   4   3      138.61      140.25      4.65 o 
  -7   4   3        7.02        5.67      2.08 o 
  -6   4   3        1.39        2.37      1.75 o 
  -5   4   3        5.29        7.30      2.82 o 
  -4   4   3       74.80       89.23      6.38 o 
  -3   4   3      614.34      644.36      9.37 o 
  -2   4   3      239.30      230.49      7.04 o 
  -1   4   3      228.50      218.21      6.20 o 
   0   4   3        1.18        0.52      1.49 o 
   1   4   3       15.11       14.05      1.74 o 
   2   4   3        1.84        2.11      1.75 o 
   3   4   3       20.18       13.90      2.38 o 
   4   4   3        1.84        0.95      2.90 o 
   5   4   3      131.70      134.36      8.55 o 
   6   4   3      168.33      172.79      2.74 o 
   7   4   3       57.64       59.79      2.90 o 
   8   4   3       24.05       22.24      2.10 o 
   9   4   3        5.12        4.12      2.51 o 
 -11   5   3        0.22        0.36      2.73 o 
 -10   5   3        1.50        1.11      2.57 o 
  -9   5   3       18.50       16.36      2.28 o 
  -8   5   3        2.89        2.75      1.84 o 
  -7   5   3      242.46      243.96      9.07 o 
  -6   5   3        3.12        5.01      2.49 o 
  -5   5   3        1.78        3.90      2.72 o 
  -4   5   3      496.75      507.22     10.67 o 
  -3   5   3       29.78       36.19      4.02 o 
  -2   5   3      415.48      397.02      7.90 o 
  -1   5   3      197.77      219.70      3.96 o 
   0   5   3       73.74       91.41      3.79 o 
   1   5   3       25.40       28.06      2.00 o 
   2   5   3        0.71        1.09      2.82 o 
   3   5   3        6.51        8.13      2.77 o 
   4   5   3       71.31       68.47      3.64 o 
   5   5   3       31.80       38.30      7.83 o 
   6   5   3        2.62        1.57      1.66 o 
   7   5   3       24.54       24.91      2.04 o 
   8   5   3        3.30        1.89      1.85 o 
 -11   6   3        2.17        2.62      3.12 o 
 -10   6   3        8.17        8.04      2.57 o 
  -9   6   3        1.50        1.01      1.91 o 
  -8   6   3       50.05       38.78      3.16 o 
  -7   6   3       35.26       29.92      3.05 o 
  -6   6   3       13.90       11.90      2.60 o 
  -5   6   3        1.37        2.01      3.33 o 
  -4   6   3       98.38       84.50      4.90 o 
  -3   6   3      521.34      535.05      9.01 o 
  -2   6   3       21.94       23.36      2.23 o 
  -1   6   3      261.26      274.76      4.33 o 
   0   6   3       52.07       50.24      3.58 o 
   1   6   3       87.26       84.98      3.78 o 
   2   6   3       15.72       17.38      2.05 o 
   3   6   3       62.48       54.57      2.40 o 
   4   6   3        1.01        1.61      3.35 o 
   5   6   3        1.15        0.58      2.06 o 
   6   6   3       15.84       12.73      1.87 o 
   7   6   3        3.52        1.95      2.10 o 
   8   6   3        7.61        8.46      2.08 o 
 -11   7   3        0.81        0.59      2.70 o 
 -10   7   3        0.31        1.52      2.39 o 
  -9   7   3        0.57       -0.95      2.08 o 
  -8   7   3        0.25        1.30      2.50 o 
  -7   7   3       35.30       32.44      2.97 o 
  -6   7   3       71.34       67.65      4.68 o 
  -5   7   3        4.17        1.95      2.58 o 
  -4   7   3        1.42       -0.51      2.52 o 
  -3   7   3      170.04      164.76      5.16 o 
  -2   7   3        6.01        7.19      3.45 o 
  -1   7   3       17.45       25.46      2.58 o 
   0   7   3        0.04        2.35      2.08 o 
   1   7   3        2.58        4.32      2.10 o 
   2   7   3        4.60        2.33      1.74 o 
   3   7   3        0.20       -0.07      1.61 o 
   4   7   3        0.22       -0.17      1.78 o 
   5   7   3       14.18       14.09      2.25 o 
   6   7   3        0.05        0.08      4.77 o 
   7   7   3        0.39        0.86      1.83 o 
 -10   8   3        6.14        8.44      2.58 o 
  -9   8   3        2.72        3.00      2.16 o 
  -8   8   3        0.38        1.29      2.25 o 
  -7   8   3       77.32       66.65      3.37 o 
  -6   8   3        5.57        6.57      3.68 o 
  -5   8   3        2.04        1.41      3.00 o 
  -4   8   3        4.40        5.20      2.10 o 
  -3   8   3        6.93        5.64      2.15 o 
  -2   8   3        9.91       12.58      2.27 o 
  -1   8   3       44.62       44.44      2.20 o 
   0   8   3        0.42        0.15      1.63 o 
   1   8   3        8.57       11.36      2.10 o 
   2   8   3      147.54      132.37      2.64 o 
   3   8   3       23.84       21.98      2.60 o 
   4   8   3       15.46       14.87      3.25 o 
   5   8   3        0.06       -0.52      1.89 o 
   6   8   3       10.05        7.52      4.77 o 
 -10   9   3        1.94        3.76      2.50 o 
  -9   9   3       17.84       19.78      3.49 o 
  -8   9   3        0.03        0.83      2.58 o 
  -7   9   3        2.64        3.70      3.69 o 
  -6   9   3       80.93       86.45      5.05 o 
  -5   9   3       21.40       17.69      3.52 o 
  -4   9   3      130.02      131.01      3.83 o 
  -3   9   3       50.77       48.53      2.81 o 
  -2   9   3        5.92        7.38      2.20 o 
  -1   9   3       18.26       16.98      2.32 o 
   0   9   3        1.94        2.83      2.41 o 
   1   9   3        2.10        0.41      3.24 o 
   2   9   3        5.86        2.25      3.17 o 
   3   9   3       23.93       21.55      3.49 o 
   4   9   3        2.17        4.17      2.37 o 
   5   9   3        1.72        6.98      2.30 o 
   6   9   3        1.81        1.25      2.47 o 
  -9  10   3        2.21        3.16      3.33 o 
  -8  10   3        3.61        3.87      3.06 o 
  -7  10   3        0.08        0.15      3.60 o 
  -6  10   3       25.04       34.92      4.33 o 
  -5  10   3      127.83      134.48      5.52 o 
  -4  10   3        7.86        8.67      2.70 o 
  -3  10   3        8.61        6.96      2.43 o 
  -2  10   3        0.33        0.63      2.22 o 
  -1  10   3        0.78        1.87      2.08 o 
   0  10   3       23.22       24.59      4.16 o 
   1  10   3       45.23       43.31      2.27 o 
   2  10   3       16.25       20.16      1.96 o 
   3  10   3       13.14       12.66      2.37 o 
   4  10   3       17.22       20.88      2.67 o 
   5  10   3        1.59        4.67      2.44 o 
  -8  11   3        0.11        0.05      2.95 o 
  -7  11   3       13.89       17.19      4.49 o 
  -6  11   3        5.13       13.32      3.54 o 
  -5  11   3        0.55        0.68      3.70 o 
  -4  11   3       20.39       25.85      2.58 o 
  -3  11   3       13.06       12.59      2.42 o 
  -2  11   3        3.53        2.11      2.47 o 
  -1  11   3       45.77       47.32      3.90 o 
   0  11   3        5.23        4.74      2.19 o 
   1  11   3        0.29       -2.14      2.14 o 
   2  11   3        8.96        8.25      2.35 o 
   3  11   3       19.79       17.00      2.63 o 
  -7  12   3        2.86        6.76      4.36 o 
  -6  12   3        5.12        2.20      3.80 o 
  -5  12   3        0.59        2.11      3.53 o 
  -4  12   3        2.40        4.65      2.61 o 
  -3  12   3        8.73        9.78      2.54 o 
  -2  12   3        0.18       -0.14      2.72 o 
  -1  12   3        1.39        0.77      2.05 o 
   0  12   3        3.17        2.42      2.08 o 
   1  12   3       30.03       26.28      3.26 o 
   2  12   3        0.54        0.75      2.39 o 
  -5  13   3        0.02        1.47      4.00 o 
  -4  13   3        7.18        6.60      3.96 o 
  -3  13   3        2.76        1.52      2.78 o 
  -2  13   3        2.00        2.50      2.73 o 
  -1  13   3       21.54       20.70      2.57 o 
  -1 -13   4       12.95       15.39      2.18 o 
   0 -13   4        1.25        1.52      2.64 o 
   1 -13   4        0.15       -2.37      2.43 o 
   2 -13   4        0.15        1.31      2.43 o 
   3 -13   4        1.75       -0.96      3.42 o 
   4 -13   4        1.43        5.37      3.18 o 
  -4 -12   4        0.27       -2.15      2.53 o 
  -3 -12   4       10.45       13.42      2.43 o 
  -2 -12   4       48.20       48.88      4.72 o 
  -1 -12   4        9.64       12.17      2.06 o 
   0 -12   4       36.80       41.12      2.58 o 
   1 -12   4        3.26        1.82      3.26 o 
   2 -12   4        1.93       -0.48      1.91 o 
   3 -12   4        0.33       -0.45      2.29 o 
   4 -12   4        0.33       -2.20      2.97 o 
   5 -12   4        0.03        0.84      2.93 o 
   6 -12   4       17.73       19.10      2.60 o 
  -5 -11   4        0.71        0.92      2.24 o 
  -4 -11   4        9.01        8.46      2.48 o 
  -3 -11   4        4.51        2.71      2.27 o 
  -2 -11   4       37.26       41.87      2.33 o 
  -1 -11   4        1.18        0.79      2.00 o 
   0 -11   4       24.15       31.08      2.43 o 
   1 -11   4       27.71       30.28      5.89 o 
   2 -11   4        1.99        3.20      1.78 o 
   3 -11   4       13.24        9.34      3.21 o 
   4 -11   4       34.01       31.26      3.69 o 
   5 -11   4       66.29       55.69      4.13 o 
   6 -11   4        3.69        5.58      2.64 o 
   7 -11   4        6.50        3.04      2.55 o 
  -6 -10   4       16.67       11.70      3.16 o 
  -5 -10   4        4.96        0.92      2.34 o 
  -4 -10   4       21.93       19.01      1.79 o 
  -3 -10   4       30.88       28.81      2.46 o 
  -2 -10   4        2.01        3.12      2.41 o 
  -1 -10   4       13.91       15.86      2.32 o 
   0 -10   4       75.30       77.59      2.69 o 
   1 -10   4        0.04        1.76      1.99 o 
   2 -10   4        7.88        6.86      1.77 o 
   3 -10   4       20.23       19.21      3.29 o 
   4 -10   4       12.98       10.98      2.33 o 
   5 -10   4        6.96        5.38      2.17 o 
   6 -10   4        3.79        5.20      2.36 o 
   7 -10   4        2.00        1.78      2.49 o 
   8 -10   4        0.39        0.22      2.00 o 
  -7  -9   4        2.61        2.76      2.21 o 
  -6  -9   4        1.52        1.85      1.57 o 
  -5  -9   4        6.97        5.21      2.04 o 
  -4  -9   4       53.30       48.85      2.28 o 
  -3  -9   4        0.28        1.89      2.16 o 
  -2  -9   4       16.47       16.02      1.79 o 
  -1  -9   4       11.67       10.72      1.98 o 
   0  -9   4       32.60       34.09      6.01 o 
   1  -9   4       67.62       70.79      2.45 o 
   2  -9   4        6.52        5.44      3.36 o 
   3  -9   4      165.83      145.34      4.17 o 
   4  -9   4        0.44       -2.48      2.86 o 
   5  -9   4        0.93        1.63      2.14 o 
   6  -9   4        5.05        6.85      3.87 o 
   7  -9   4        6.45        5.33      1.93 o 
   8  -9   4        4.55        4.53      2.09 o 
  -8  -8   4        1.16        1.30      1.85 o 
  -7  -8   4       48.61       52.08      4.21 o 
  -6  -8   4       80.90       81.64      2.36 o 
  -5  -8   4      191.62      196.38      3.39 o 
  -4  -8   4      411.87      420.46      5.24 o 
  -3  -8   4       18.50       22.02      1.84 o 
  -2  -8   4        4.21        4.96      3.14 o 
  -1  -8   4        2.37        4.34      3.10 o 
   0  -8   4        1.06       -1.01      2.78 o 
   1  -8   4       24.11       29.89      2.22 o 
   2  -8   4       56.29       43.89      3.21 o 
   3  -8   4        6.99        6.78      2.89 o 
   4  -8   4       11.84       14.33      2.33 o 
   5  -8   4       89.62       90.48      4.51 o 
   6  -8   4       49.94       50.53      2.65 o 
   7  -8   4       17.85       16.38      1.72 o 
   8  -8   4        5.08        3.26      2.00 o 
   9  -8   4        0.01        0.54      1.88 o 
  -9  -7   4        3.21        0.31      2.53 o 
  -8  -7   4       34.94       36.53      3.50 o 
  -7  -7   4        0.35        0.93      1.80 o 
  -6  -7   4       40.44       45.25      3.30 o 
  -5  -7   4      257.84      272.32      3.05 o 
  -4  -7   4       27.31       32.24      3.20 o 
  -3  -7   4      504.32      484.46      4.54 o 
  -2  -7   4        2.03        4.48      3.09 o 
  -1  -7   4        2.83        1.55      2.88 o 
   0  -7   4      144.16      167.67      4.25 o 
   1  -7   4       11.79       16.63      3.06 o 
   2  -7   4      117.08      116.36      4.06 o 
   3  -7   4       83.74       83.27      3.08 o 
   4  -7   4       16.49       15.28      2.05 o 
   5  -7   4        1.19        0.83      2.02 o 
   6  -7   4      106.92      109.11      2.56 o 
   7  -7   4        0.10        1.71      1.83 o 
   8  -7   4        0.03       -1.72      1.74 o 
   9  -7   4        2.36        0.91      1.85 o 
  -9  -6   4        2.82        8.17      2.21 o 
  -8  -6   4        2.93        8.37      3.65 o 
  -7  -6   4        2.10        0.88      2.08 o 
  -6  -6   4       17.88       16.17      1.68 o 
  -5  -6   4       57.85       64.20      2.33 o 
  -4  -6   4       25.91       27.22      1.97 o 
  -3  -6   4       39.47       41.41      2.06 o 
  -2  -6   4       23.90       20.73      3.17 o 
  -1  -6   4      106.74      103.49      4.01 o 
   0  -6   4      144.75      154.56      3.85 o 
   1  -6   4       69.78       64.37      3.73 o 
   2  -6   4        0.22       -0.73      2.86 o 
   3  -6   4        8.30        9.08      1.61 o 
   4  -6   4       11.10        8.50      2.27 o 
   5  -6   4        1.55       -0.58      2.12 o 
   6  -6   4       51.57       49.76      2.34 o 
   7  -6   4        2.61        3.29      1.82 o 
   8  -6   4       18.24       19.56      2.04 o 
   9  -6   4       13.88       13.57      2.29 o 
 -10  -5   4        1.16        0.75      2.01 o 
  -9  -5   4        1.36        0.77      1.99 o 
  -8  -5   4        0.69        2.29      1.69 o 
  -7  -5   4       74.44       93.03      2.75 o 
  -6  -5   4        2.03        2.94      1.52 o 
  -5  -5   4        0.77        1.39      1.40 o 
  -4  -5   4      297.14      294.20      4.57 o 
  -3  -5   4       26.14       27.85      2.03 o 
  -2  -5   4      145.66      160.35      3.89 o 
  -1  -5   4      112.94      100.74      3.30 o 
   0  -5   4       82.87       75.12      2.45 o 
   1  -5   4      139.19      180.64      2.80 o 
   2  -5   4        0.71        1.29      1.79 o 
   3  -5   4       18.93       22.19      2.02 o 
   4  -5   4       36.74       36.73      2.07 o 
   5  -5   4        6.58        4.41      1.74 o 
   6  -5   4      215.52      226.82      9.70 o 
   7  -5   4       51.31       54.37      2.78 o 
   8  -5   4       62.34       64.64      5.46 o 
   9  -5   4        2.60        2.56      2.40 o 
  10  -5   4        0.34        5.09      3.73 o 
 -10  -4   4        0.85        1.04      2.03 o 
  -9  -4   4        7.52       10.18      1.92 o 
  -8  -4   4        0.54        1.18      1.95 o 
  -7  -4   4        0.93        0.74      1.82 o 
  -6  -4   4       22.19       22.21      1.69 o 
  -5  -4   4       12.14       13.15      3.36 o 
  -4  -4   4        0.36        2.64      2.09 o 
  -3  -4   4      709.69      731.76      9.02 o 
  -2  -4   4      291.73      303.63      3.34 o 
  -1  -4   4      352.79      381.68      3.44 o 
   0  -4   4       14.87       15.22      1.56 o 
   1  -4   4      175.06      189.11      3.35 o 
   2  -4   4      150.64      156.55      3.32 o 
   3  -4   4        0.75        0.90      1.80 o 
   4  -4   4       24.68       30.21      3.65 o 
   5  -4   4        1.03        0.33      1.95 o 
   6  -4   4        6.65        7.30      2.03 o 
   7  -4   4       10.08       10.42      2.43 o 
   8  -4   4        4.69        8.83      3.24 o 
   9  -4   4        1.48        0.64      2.57 o 
  10  -4   4        0.11        2.84      3.24 o 
 -11  -3   4        0.06        1.52      2.78 o 
 -10  -3   4        0.06        1.63      2.47 o 
  -9  -3   4       39.94       40.41      2.07 o 
  -8  -3   4        0.90        2.20      1.66 o 
  -7  -3   4        0.03       -0.62      2.44 o 
  -6  -3   4        0.65       -0.18      2.02 o 
  -5  -3   4      108.81      111.17      3.03 o 
  -4  -3   4        0.85        1.59      1.56 o 
  -3  -3   4       95.27       98.65      2.44 o 
  -2  -3   4      373.55      353.79      7.98 o 
  -1  -3   4      245.32      272.01      3.24 o 
   0  -3   4       61.30       57.59      1.89 o 
   1  -3   4      202.89      213.87      4.45 o 
   2  -3   4      211.11      216.83      5.41 o 
   3  -3   4        9.43        6.70      2.97 o 
   4  -3   4      104.46      105.51      2.77 o 
   5  -3   4       30.72       31.62      3.72 o 
   6  -3   4       41.15       37.11      2.58 o 
   7  -3   4        1.08        1.31      2.92 o 
   8  -3   4       27.74       31.31      2.65 o 
   9  -3   4        3.15        1.60      2.44 o 
  10  -3   4        7.71        5.25      3.22 o 
 -11  -2   4        0.02        0.37      2.61 o 
 -10  -2   4        0.21       -0.71      2.52 o 
  -9  -2   4        0.78        1.44      1.97 o 
  -8  -2   4       37.91       42.10      2.54 o 
  -7  -2   4       32.04       33.80      2.16 o 
  -6  -2   4        5.83        5.06      1.82 o 
  -5  -2   4       86.40       92.27      2.47 o 
  -4  -2   4       44.21       45.76      1.94 o 
  -3  -2   4       35.31       36.53      1.93 o 
  -2  -2   4       22.99       18.35      1.51 o 
  -1  -2   4      877.16      846.20     13.21 o 
   0  -2   4        6.90        3.42      1.85 o 
   1  -2   4      336.85      333.41      4.73 o 
   2  -2   4      468.65      467.24      5.42 o 
   3  -2   4       49.92       51.78      1.98 o 
   4  -2   4       97.16      110.43      4.74 o 
   5  -2   4        0.72        4.59      2.18 o 
   6  -2   4      175.06      174.73      4.62 o 
   7  -2   4        0.07        1.64      2.77 o 
   8  -2   4        0.01       -0.75      3.05 o 
   9  -2   4        1.57        0.57      3.02 o 
  10  -2   4        2.89        9.01      3.40 o 
 -11  -1   4        1.79        1.62      2.65 o 
 -10  -1   4        6.77        6.47      2.60 o 
  -9  -1   4        5.64        5.88      2.25 o 
  -8  -1   4       83.19       82.94      3.02 o 
  -7  -1   4       19.32       24.65      2.44 o 
  -6  -1   4        0.80        1.40      2.36 o 
  -5  -1   4       96.19      100.44      2.53 o 
  -4  -1   4       14.72       13.65      1.49 o 
  -3  -1   4       13.86       12.45      1.43 o 
  -2  -1   4      517.00      511.74      4.37 o 
  -1  -1   4        0.00       -0.06      1.67 o 
   0  -1   4       99.04      100.98      3.36 o 
   1  -1   4       26.17       28.39      2.54 o 
   2  -1   4      269.51      289.67      5.56 o 
   3  -1   4        8.41       13.13      1.64 o 
   4  -1   4      151.43      150.76      2.80 o 
   5  -1   4        2.78        4.57      2.31 o 
   6  -1   4       21.50       19.80      3.06 o 
   7  -1   4        9.09       10.19      2.31 o 
   8  -1   4       11.52        6.50      3.30 o 
   9  -1   4       13.29       18.89      3.42 o 
  10  -1   4        0.14       -3.68      3.69 o 
 -11   0   4        3.66        5.81      2.53 o 
 -10   0   4        0.35        0.43      2.44 o 
  -9   0   4        1.38        2.24      2.43 o 
  -8   0   4        7.55        7.44      2.24 o 
  -7   0   4        0.02        0.43      2.13 o 
  -6   0   4      397.68      406.55      8.11 o 
  -5   0   4      539.72      535.27     11.33 o 
  -4   0   4        7.79        9.62      1.51 o 
  -3   0   4      104.33      104.04      2.42 o 
  -2   0   4       59.57       52.47      2.30 o 
  -1   0   4      109.20      114.80      3.29 o 
   0   0   4        0.07        0.49      1.64 o 
   1   0   4     1175.41     1169.29     25.16 o 
   2   0   4     1319.13     1376.28      7.68 o 
   3   0   4       66.86       72.26      3.18 o 
   4   0   4      122.58      122.22      3.27 o 
   5   0   4       27.84       23.75      2.56 o 
   6   0   4      101.38      108.98      2.53 o 
   7   0   4       83.36       82.57      3.78 o 
   8   0   4       13.39       12.71      2.54 o 
   9   0   4        1.54        3.90      3.06 o 
  10   0   4        1.62        3.76      3.93 o 
 -11   1   4       21.60       24.77      4.04 o 
 -10   1   4        4.78        8.36      3.03 o 
  -9   1   4        1.17       -0.23      2.58 o 
  -8   1   4       29.57       33.87      2.56 o 
  -7   1   4        0.52        0.29      1.70 o 
  -6   1   4     1206.59     1187.81     11.72 o 
  -5   1   4       99.15       85.78      2.87 o 
  -4   1   4       57.78       61.87      2.24 o 
  -3   1   4      761.23      796.47     29.89 o 
  -2   1   4       73.06       70.88      2.31 o 
  -1   1   4        0.91        0.50      1.85 o 
   0   1   4      844.04      820.84     20.20 o 
   1   1   4       99.42      100.88      2.40 o 
   2   1   4      126.95      129.32      2.49 o 
   3   1   4       32.71       39.09      1.86 o 
   4   1   4       23.93       22.13      3.34 o 
   5   1   4      370.47      364.37      5.60 o 
   6   1   4       95.07       99.86      5.44 o 
   7   1   4        6.08        6.61      1.80 o 
   8   1   4        0.16        2.33      2.20 o 
   9   1   4        0.03       -2.27      2.48 o 
 -11   2   4        2.43        1.47      3.73 o 
 -10   2   4        0.02       -2.41      3.45 o 
  -9   2   4       16.86       13.36      3.50 o 
  -8   2   4        6.90        7.59      2.67 o 
  -7   2   4      175.91      188.94      4.53 o 
  -6   2   4       60.89       60.48      4.98 o 
  -5   2   4        9.75        8.14      2.49 o 
  -4   2   4       31.98       35.48      3.44 o 
  -3   2   4      109.69      119.38      4.58 o 
  -2   2   4     1972.85     2031.57     83.85 o 
  -1   2   4       30.93       30.39      2.23 o 
   0   2   4      122.07      125.90      6.41 o 
   1   2   4      346.11      354.85     17.16 o 
   2   2   4      397.40      406.13     11.51 o 
   3   2   4        1.88        1.74      1.47 o 
   4   2   4        2.17        3.14      2.14 o 
   5   2   4       61.07       59.38      3.54 o 
   6   2   4      376.48      391.83      6.35 o 
   7   2   4      163.04      167.26      3.08 o 
   8   2   4       64.89       72.71      3.99 o 
   9   2   4        0.01        0.66      3.71 o 
 -11   3   4        7.00        9.82      4.17 o 
 -10   3   4       10.26       14.38      3.44 o 
  -9   3   4       43.80       46.15      3.71 o 
  -8   3   4       10.45       13.26      2.68 o 
  -7   3   4      512.86      504.60     24.42 o 
  -6   3   4      703.91      703.59     36.45 o 
  -5   3   4       11.41       13.18      2.97 o 
  -4   3   4       23.11       19.33      3.09 o 
  -3   3   4     1464.67     1579.60     12.30 o 
  -2   3   4      143.39      154.33      6.12 o 
  -1   3   4       69.97       70.70      4.29 o 
   0   3   4      160.35      161.32      5.15 o 
   1   3   4       14.28       13.84      1.89 o 
   2   3   4        5.55        7.69      1.61 o 
   3   3   4       11.66       11.54      2.28 o 
   4   3   4        0.00       -0.06      1.68 o 
   5   3   4      296.26      303.21      9.80 o 
   6   3   4      267.69      282.68      5.30 o 
   7   3   4       70.62       80.36      2.44 o 
   8   3   4        0.78        0.43      1.85 o 
   9   3   4        1.22        2.29      2.38 o 
 -11   4   4        0.26        0.57      4.04 o 
 -10   4   4        0.09        0.32      3.70 o 
  -9   4   4       14.54       12.75      3.06 o 
  -8   4   4       25.29       31.28      2.53 o 
  -7   4   4        0.05        0.95      1.98 o 
  -6   4   4       14.74       16.41      2.44 o 
  -5   4   4       36.58       50.18      3.81 o 
  -3   4   4      959.09     1007.56     12.72 o 
  -2   4   4      616.34      655.01     11.42 o 
  -1   4   4       88.75       98.78      4.70 o 
   0   4   4      222.47      241.64      4.00 o 
   1   4   4      172.49      170.51      5.15 o 
   2   4   4        0.63       -1.28      3.04 o 
   3   4   4       11.08       14.22      2.25 o 
   4   4   4       71.58       74.35      7.14 o 
   5   4   4        1.64        0.95      1.86 o 
   6   4   4        0.02       -0.18      1.67 o 
   7   4   4       15.16       19.58      2.14 o 
   8   4   4        4.15        5.13      2.16 o 
 -11   5   4        0.42        0.01      3.15 o 
 -10   5   4       34.97       33.28      3.00 o 
  -9   5   4       27.54       26.10      2.71 o 
  -8   5   4        1.62        1.14      2.10 o 
  -7   5   4      291.72      269.73      8.07 o 
  -6   5   4        5.11        2.39      2.28 o 
  -5   5   4       23.17       24.99      3.81 o 
  -4   5   4      106.85      103.10      6.52 o 
  -3   5   4        9.35        5.99      2.49 o 
  -2   5   4      283.17      291.92      7.39 o 
  -1   5   4      527.29      562.09      5.85 o 
   0   5   4       27.10       22.15      2.26 o 
   1   5   4        4.37        4.86      2.74 o 
   2   5   4       20.42       23.70      3.13 o 
   3   5   4        4.48        4.19      1.68 o 
   4   5   4        9.87        8.88      1.89 o 
   5   5   4       36.27       40.84      1.88 o 
   6   5   4        0.51       -0.98      1.43 o 
   7   5   4       11.87       16.29      2.05 o 
   8   5   4        4.66        4.69      1.96 o 
 -11   6   4        0.01        0.97      2.88 o 
 -10   6   4        2.96        2.33      2.51 o 
  -9   6   4        0.61        0.96      2.29 o 
  -8   6   4       22.98       20.35      2.46 o 
  -7   6   4       49.85       58.33      2.85 o 
  -6   6   4       53.98       43.77      3.89 o 
  -5   6   4        0.31        1.41      3.38 o 
  -4   6   4       31.17       29.64      3.02 o 
  -3   6   4      278.57      278.67      7.15 o 
  -2   6   4        0.08       -0.90      1.96 o 
  -1   6   4       61.83       55.60      4.05 o 
   0   6   4        8.72        4.05      3.05 o 
   1   6   4       19.00       20.57      2.23 o 
   2   6   4        0.60       -0.28      1.99 o 
   3   6   4       84.87       82.89      7.71 o 
   4   6   4        7.54        9.45      2.21 o 
   5   6   4        6.19        5.60      1.77 o 
   6   6   4        0.16       -0.09      1.48 o 
   7   6   4        0.16        1.20      2.04 o 
 -11   7   4        3.62        2.38      2.92 o 
 -10   7   4        2.60        2.01      2.60 o 
  -9   7   4        4.15        2.66      2.43 o 
  -8   7   4        9.53       12.06      2.41 o 
  -7   7   4       28.06       24.03      3.40 o 
  -6   7   4       74.43       68.10      4.56 o 
  -5   7   4       41.93       33.02      3.97 o 
  -4   7   4       65.08       62.73      4.12 o 
  -3   7   4        2.15        1.99      3.26 o 
  -2   7   4        0.19        2.33      3.18 o 
  -1   7   4       32.92       32.87      2.49 o 
   0   7   4      145.55      147.24      3.25 o 
   1   7   4       15.72       17.37      2.22 o 
   2   7   4       80.89       65.14      2.51 o 
   3   7   4        3.87        4.23      2.01 o 
   4   7   4        1.00        4.89      2.13 o 
   5   7   4        8.85        5.90      2.31 o 
   6   7   4        1.56        1.18      2.03 o 
   7   7   4        7.44        7.91      1.93 o 
 -10   8   4        0.76       -0.21      2.56 o 
  -9   8   4        0.48        1.76      2.49 o 
  -8   8   4        5.48        5.68      3.34 o 
  -7   8   4       24.32       24.63      3.34 o 
  -6   8   4       50.64       44.37      4.34 o 
  -5   8   4       11.75       15.64      3.68 o 
  -4   8   4        9.18       10.97      3.44 o 
  -3   8   4        7.63        7.36      2.16 o 
  -2   8   4        0.46        2.07      2.20 o 
  -1   8   4       66.23       73.84      2.81 o 
   0   8   4        2.22        2.66      2.02 o 
   1   8   4       62.79       60.14      2.22 o 
   2   8   4       71.99       58.81      2.58 o 
   3   8   4       24.79       23.89      5.29 o 
   4   8   4        5.59        8.05      2.18 o 
   5   8   4        8.81        9.00      1.75 o 
   6   8   4        0.06       -1.29      1.83 o 
 -10   9   4        4.58        4.85      3.23 o 
  -9   9   4        1.61        1.91      2.52 o 
  -8   9   4        7.87       11.48      3.43 o 
  -7   9   4       32.96       39.59      3.50 o 
  -6   9   4        3.27        2.16      3.52 o 
  -5   9   4       10.99        9.25      3.84 o 
  -4   9   4       50.61       46.03      3.94 o 
  -3   9   4       72.45       65.11      3.06 o 
  -2   9   4        1.37       -0.77      2.04 o 
  -1   9   4        7.54        8.06      2.31 o 
   0   9   4        2.86        3.34      2.15 o 
   1   9   4        8.06        6.43      2.19 o 
   2   9   4       55.18       59.66      2.60 o 
   3   9   4        5.64        3.78      2.27 o 
   4   9   4        2.02        2.15      1.71 o 
   5   9   4        0.59        0.12      2.50 o 
  -9  10   4        4.47        7.88      2.74 o 
  -8  10   4        0.27        1.94      3.18 o 
  -7  10   4        0.03        0.11      3.88 o 
  -6  10   4        7.21        4.85      4.06 o 
  -5  10   4        2.20       -0.44      3.17 o 
  -4  10   4        3.53        3.69      2.66 o 
  -3  10   4       22.16       22.96      3.16 o 
  -2  10   4       12.99       12.50      2.37 o 
  -1  10   4        0.01       -1.62      2.25 o 
   0  10   4        4.78        4.54      2.28 o 
   1  10   4      195.74      187.77      3.59 o 
   2  10   4       19.11       20.39      4.31 o 
   3  10   4        0.26        0.76      2.60 o 
   4  10   4        1.08       -0.45      2.44 o 
  -8  11   4       19.66       21.09      3.54 o 
  -7  11   4       22.71       19.88      4.82 o 
  -6  11   4       75.00       82.17      5.26 o 
  -5  11   4       21.12       22.66      4.30 o 
  -4  11   4       11.40       12.05      2.80 o 
  -3  11   4       16.25       14.40      2.54 o 
  -2  11   4        0.99        1.55      2.49 o 
  -1  11   4       10.47       13.16      3.77 o 
   0  11   4        6.63        6.15      2.26 o 
   1  11   4        3.87        7.72      2.26 o 
   2  11   4       70.96       76.38      4.42 o 
   3  11   4        9.80       10.19      2.61 o 
  -7  12   4        0.86        1.19      4.58 o 
  -6  12   4        0.12        1.45      4.16 o 
  -5  12   4        6.34        7.96      2.86 o 
  -4  12   4        4.80        4.42      2.56 o 
  -3  12   4        0.00       -0.68      2.63 o 
  -2  12   4        0.00        0.24      2.41 o 
  -1  12   4        5.95        5.61      2.80 o 
   0  12   4        3.34        3.31      2.49 o 
   1  12   4        5.01        4.38      2.10 o 
  -4  13   4        2.64        0.83      2.69 o 
  -3  13   4        0.05       -1.24      2.78 o 
  -2  13   4        7.70        5.75      2.92 o 
  -1 -13   5        0.01       -2.06      2.17 o 
   0 -13   5        4.80        6.26      3.76 o 
   1 -13   5        0.17       -2.21      2.58 o 
   2 -13   5        0.12       -0.36      3.70 o 
   3 -13   5        1.32        2.29      2.84 o 
  -3 -12   5       13.35       13.27      4.86 o 
  -2 -12   5        2.12        2.68      2.34 o 
  -1 -12   5        2.04        4.90      1.81 o 
   0 -12   5        6.83        8.21      2.28 o 
   1 -12   5        0.22       -1.01      5.10 o 
   2 -12   5        1.64        4.78      3.20 o 
   3 -12   5        5.76        2.93      1.96 o 
   4 -12   5        1.11        1.40      1.99 o 
   5 -12   5       10.00       12.52      2.61 o 
  -5 -11   5        0.01        1.22      1.84 o 
  -4 -11   5        9.58        9.29      2.60 o 
  -3 -11   5        0.08       -2.13      2.13 o 
  -2 -11   5       57.09       59.28      2.49 o 
  -1 -11   5       11.75       14.66      2.04 o 
   0 -11   5       17.16       17.71      2.17 o 
   1 -11   5       34.01       38.59     11.11 o 
   2 -11   5        3.99        8.18      2.42 o 
   3 -11   5        4.32        6.16      2.25 o 
   4 -11   5       26.60       23.53      2.60 o 
   5 -11   5       13.59       17.22      2.52 o 
   6 -11   5        0.74        0.56      2.81 o 
  -6 -10   5        4.17        3.12      1.84 o 
  -5 -10   5        0.00       -0.45      1.60 o 
  -4 -10   5       42.59       37.52      1.95 o 
  -3 -10   5      148.08      152.69      3.05 o 
  -2 -10   5       26.72       31.87      2.41 o 
  -1 -10   5        5.33        1.80      2.19 o 
   0 -10   5        5.51        5.03      2.76 o 
   1 -10   5       39.54       32.31      2.41 o 
   2 -10   5        0.34       -0.35      2.98 o 
   3 -10   5        9.24        6.91      2.17 o 
   4 -10   5        4.46        1.24      2.14 o 
   5 -10   5       32.42       30.96      2.67 o 
   6 -10   5       13.90       15.95      2.24 o 
   7 -10   5        0.44       -0.52      2.01 o 
  -7  -9   5        1.19        0.67      2.18 o 
  -6  -9   5       69.95       74.80      2.78 o 
  -5  -9   5        1.83        2.69      1.89 o 
  -4  -9   5        1.66       -0.17      1.63 o 
  -3  -9   5       57.65       58.99      3.73 o 
  -2  -9   5       25.21       26.18      2.45 o 
  -1  -9   5        0.18       -0.72      1.80 o 
   0  -9   5       76.19       70.34      2.51 o 
   1  -9   5       58.78       66.87      2.10 o 
   2  -9   5       70.18       60.12      5.21 o 
   3  -9   5        6.40        6.79      1.78 o 
   4  -9   5       79.00       85.46      7.11 o 
   5  -9   5       15.73       17.66      2.48 o 
   6  -9   5        5.19        0.78      2.27 o 
   7  -9   5        0.01        1.85      1.86 o 
   8  -9   5        4.56        6.49      2.08 o 
  -8  -8   5        1.31        4.66      2.03 o 
  -7  -8   5       94.25       95.22      4.04 o 
  -6  -8   5       59.75       62.37      2.09 o 
  -5  -8   5        1.47        0.71      1.85 o 
  -4  -8   5       19.84       20.07      1.57 o 
  -3  -8   5       19.10       18.81      1.99 o 
  -2  -8   5       16.98       16.80      1.99 o 
  -1  -8   5       43.06       39.07      3.57 o 
   0  -8   5       15.35       25.41      3.26 o 
   1  -8   5        0.87        0.66      1.37 o 
   2  -8   5        0.71       -0.46      2.76 o 
   3  -8   5        0.31        2.40      2.15 o 
   4  -8   5       90.56       87.18      8.57 o 
   5  -8   5        1.46       -0.68      3.14 o 
   6  -8   5        3.42        8.62      2.36 o 
   7  -8   5        1.58        1.58      1.70 o 
   8  -8   5        7.66        3.67      1.99 o 
  -9  -7   5        5.26        8.88      2.07 o 
  -8  -7   5       15.06       12.03      2.35 o 
  -7  -7   5       15.66       18.42      1.92 o 
  -6  -7   5       39.57       45.49      1.92 o 
  -5  -7   5       56.58       55.47      3.02 o 
  -4  -7   5      133.95      134.89      3.33 o 
  -3  -7   5      468.48      465.42     11.27 o 
  -2  -7   5        2.64        1.01      1.64 o 
  -1  -7   5       13.54        8.59      3.06 o 
   0  -7   5       17.42       14.31      2.23 o 
   1  -7   5       30.89       29.16      2.74 o 
   2  -7   5      157.46      163.56      3.11 o 
   3  -7   5      184.43      177.01      3.68 o 
   4  -7   5       80.06       70.25      2.30 o 
   5  -7   5       14.18       16.56      2.15 o 
   6  -7   5      161.56      160.28      2.74 o 
   7  -7   5        0.02       -1.72      1.76 o 
   8  -7   5        0.13        1.59      1.95 o 
   9  -7   5        0.01        1.41      1.91 o 
  -9  -6   5       11.33        9.36      2.31 o 
  -8  -6   5        2.78        4.21      2.04 o 
  -7  -6   5      294.99      298.53      9.81 o 
  -6  -6   5       21.93       25.48      1.56 o 
  -5  -6   5       19.27       19.75      1.56 o 
  -4  -6   5        2.56        2.09      1.61 o 
  -3  -6   5       29.12       32.91      2.61 o 
  -2  -6   5      100.60      110.49      2.86 o 
  -1  -6   5       21.92       18.47      2.92 o 
   0  -6   5        8.47        8.47      2.77 o 
   1  -6   5       76.20       69.10      2.13 o 
   2  -6   5        5.00        3.52      1.76 o 
   3  -6   5       47.08       50.17      3.42 o 
   4  -6   5       37.76       50.61      4.41 o 
   5  -6   5       48.50       44.04      2.62 o 
   6  -6   5      164.17      150.26      6.38 o 
   7  -6   5        0.94        1.46      1.59 o 
   8  -6   5        0.00       -0.26      1.79 o 
   9  -6   5        1.10        2.26      2.17 o 
 -10  -5   5        8.04        5.98      2.41 o 
  -9  -5   5        3.16        4.00      1.87 o 
  -8  -5   5        5.32        6.80      1.68 o 
  -7  -5   5       33.67       35.79      2.08 o 
  -6  -5   5        2.19        2.57      1.68 o 
  -5  -5   5        1.05        0.18      1.78 o 
  -4  -5   5       30.40       31.18      1.92 o 
  -3  -5   5      135.87      142.90      3.26 o 
  -2  -5   5       13.45       15.90      2.30 o 
  -1  -5   5      439.20      498.91      8.81 o 
   0  -5   5       17.70       17.59      1.53 o 
   1  -5   5        2.90       -1.28      2.14 o 
   2  -5   5       16.59       14.56      1.88 o 
   3  -5   5       10.09       13.65      1.68 o 
   4  -5   5       34.17       37.18      2.24 o 
   5  -5   5      172.20      170.80      3.48 o 
   6  -5   5       11.46       14.61      3.68 o 
   7  -5   5       20.33       17.82      2.57 o 
   8  -5   5        8.35        3.85      2.83 o 
   9  -5   5       12.68        7.06      2.62 o 
 -10  -4   5        3.87        4.62      2.22 o 
  -9  -4   5        1.10        2.06      1.71 o 
  -8  -4   5        0.00       -0.32      2.12 o 
  -7  -4   5       10.75        8.55      1.88 o 
  -6  -4   5       97.62      111.37      2.85 o 
  -5  -4   5      175.15      193.03      2.90 o 
  -4  -4   5       31.08       28.12      2.25 o 
  -3  -4   5       12.73       12.35      1.39 o 
  -2  -4   5        1.45        2.41      1.58 o 
  -1  -4   5       41.96       45.74      1.66 o 
   0  -4   5       36.64       31.41      1.68 o 
   1  -4   5       31.27       44.94      2.50 o 
   2  -4   5        8.89        8.73      2.16 o 
   3  -4   5       73.19       78.32      2.82 o 
   4  -4   5      107.15      109.60      5.40 o 
   5  -4   5       87.44       86.90      2.81 o 
   6  -4   5      176.98      178.51      5.89 o 
   7  -4   5        0.00       -0.28      2.23 o 
   8  -4   5        5.54        5.82      3.12 o 
   9  -4   5        0.12        5.85      3.06 o 
 -11  -3   5        0.04       -0.68      2.53 o 
 -10  -3   5       11.22       14.13      2.39 o 
  -9  -3   5        7.78       11.17      1.93 o 
  -8  -3   5       17.26       19.83      2.50 o 
  -7  -3   5       27.56       24.62      1.94 o 
  -6  -3   5       31.94       34.34      1.96 o 
  -5  -3   5       12.19       11.62      2.28 o 
  -4  -3   5      237.06      245.59      3.08 o 
  -3  -3   5      423.00      439.97      3.99 o 
  -2  -3   5        4.42        5.16      1.47 o 
  -1  -3   5      132.45      139.59      2.48 o 
   0  -3   5      152.11      153.81      5.50 o 
   1  -3   5      561.39      639.23     23.40 o 
   2  -3   5        3.85        1.51      3.12 o 
   3  -3   5        2.82        0.64      3.22 o 
   4  -3   5       46.61       45.60      2.58 o 
   5  -3   5      155.10      151.47      7.19 o 
   6  -3   5       18.82       18.68      2.15 o 
   7  -3   5        5.99        2.24      3.14 o 
   8  -3   5       11.87        8.57      3.46 o 
   9  -3   5       22.71       19.01      3.58 o 
 -11  -2   5        6.13        2.86      2.47 o 
 -10  -2   5        2.25        1.92      2.45 o 
  -9  -2   5       23.82       22.52      2.20 o 
  -8  -2   5        0.01        0.58      1.84 o 
  -7  -2   5        1.86       -0.03      2.18 o 
  -6  -2   5        6.98        7.84      2.27 o 
  -5  -2   5        3.96        3.03      2.21 o 
  -4  -2   5      928.08      931.64      6.27 o 
  -3  -2   5       22.78       20.72      1.55 o 
  -2  -2   5      328.57      323.99      3.70 o 
  -1  -2   5      140.32      133.95      2.53 o 
   0  -2   5       51.33       52.53      1.91 o 
   1  -2   5       12.38       16.82      2.51 o 
   2  -2   5     1079.04     1137.20      7.65 o 
   3  -2   5       80.21       78.40      2.92 o 
   4  -2   5       24.59       26.64      2.35 o 
   5  -2   5      263.89      256.66     11.94 o 
   6  -2   5      127.27      124.55      4.49 o 
   7  -2   5        0.02       -2.53      3.02 o 
   8  -2   5        7.89        4.32      2.42 o 
   9  -2   5       10.32        3.54      3.58 o 
 -11  -1   5       22.53       28.63      2.85 o 
 -10  -1   5        1.40        0.29      2.44 o 
  -9  -1   5        5.46        3.60      2.85 o 
  -8  -1   5       29.54       34.29      2.18 o 
  -7  -1   5       26.84       25.63      2.24 o 
  -6  -1   5       57.80       66.67      2.89 o 
  -5  -1   5       69.24       73.59      2.00 o 
  -4  -1   5       37.65       40.30      1.71 o 
  -3  -1   5        0.42       -0.37      1.21 o 
  -2  -1   5      290.61      277.48      5.64 o 
  -1  -1   5      100.08       98.64      2.47 o 
   0  -1   5       28.48       24.41      2.48 o 
   1  -1   5     1310.91     1345.19     17.18 o 
   2  -1   5       19.70       21.93      1.86 o 
   3  -1   5      288.83      301.69      4.49 o 
   4  -1   5       31.22       38.40      2.63 o 
   5  -1   5       38.30       38.88      3.44 o 
   6  -1   5      100.18       87.85      3.14 o 
   7  -1   5        0.19        1.00      2.97 o 
   8  -1   5        0.01        0.11      3.21 o 
   9  -1   5       16.32       17.13      3.34 o 
 -11   0   5        9.82        9.64      2.66 o 
 -10   0   5        2.73        0.65      2.46 o 
  -9   0   5        2.02        1.86      2.35 o 
  -8   0   5      116.16      121.61      3.58 o 
  -7   0   5      358.78      348.70      4.22 o 
  -6   0   5      156.66      153.33      3.24 o 
  -5   0   5       19.75       19.86      1.74 o 
  -4   0   5       17.85       17.24      1.62 o 
  -3   0   5        4.03        3.01      1.42 o 
  -2   0   5      658.32      649.12     19.35 o 
  -1   0   5     1060.93     1069.01     25.43 o 
   0   0   5      474.92      512.83     14.10 o 
   1   0   5     2726.48     2711.04     62.43 o 
   2   0   5      443.49      463.50      7.69 o 
   3   0   5      246.22      262.28      4.26 o 
   4   0   5        0.81       -0.08      2.89 o 
   5   0   5        0.85        0.09      3.21 o 
   6   0   5       24.40       23.40      2.50 o 
   7   0   5        1.44        0.19      3.20 o 
   8   0   5        0.49        2.60      3.20 o 
   9   0   5        9.33        8.14      3.40 o 
 -11   1   5       21.14       17.29      4.18 o 
 -10   1   5        0.03       -0.57      2.56 o 
  -9   1   5        6.56        7.89      2.52 o 
  -8   1   5        6.90        5.87      2.00 o 
  -7   1   5      432.82      414.76     12.77 o 
  -6   1   5      711.62      721.06     15.74 o 
  -5   1   5       68.36       70.46      2.26 o 
  -4   1   5       89.06       95.75      2.59 o 
  -3   1   5      527.13      569.74      9.48 o 
  -2   1   5       51.51       54.84      2.32 o 
  -1   1   5       13.29       13.87      1.91 o 
   0   1   5     1164.78     1211.13     25.95 o 
   1   1   5        9.25       13.69      1.18 o 
   2   1   5      521.09      572.08      8.57 o 
   3   1   5        0.01       -0.97      2.18 o 
   4   1   5       20.63       25.45      2.26 o 
   5   1   5      689.36      730.31     12.08 o 
   6   1   5       10.86       11.36      1.90 o 
   7   1   5        0.31        1.07      1.94 o 
   8   1   5        0.20        3.44      2.97 o 
   9   1   5        2.21        2.88      2.65 o 
 -11   2   5        0.70        1.47      4.20 o 
 -10   2   5        0.79        2.62      3.77 o 
  -9   2   5        0.10        0.17      2.73 o 
  -8   2   5      492.09      462.27      6.71 o 
  -7   2   5      565.14      546.04     28.30 o 
  -6   2   5       53.88       61.49      3.40 o 
  -5   2   5      149.75      160.58      4.97 o 
  -4   2   5        2.35        2.78      2.66 o 
  -3   2   5      502.65      569.94     37.51 o 
  -2   2   5      714.42      739.72     20.85 o 
  -1   2   5        7.27        6.24      1.80 o 
   0   2   5      486.94      445.44     11.34 o 
   1   2   5      359.58      358.53     12.27 o 
   2   2   5        1.99        2.19      1.70 o 
   3   2   5       15.25       14.51      2.25 o 
   4   2   5        4.47        4.41      2.18 o 
   5   2   5       96.16       95.94      3.36 o 
   6   2   5        0.57       -0.09      1.83 o 
   7   2   5        0.46        0.48      1.97 o 
   8   2   5        0.01       -1.94      2.11 o 
   9   2   5        0.10        1.54      2.06 o 
 -11   3   5        3.25        2.54      4.26 o 
 -10   3   5        0.34       -1.67      3.50 o 
  -9   3   5       12.08        7.82      2.85 o 
  -8   3   5        1.15        1.99      2.36 o 
  -7   3   5       80.77       93.90      6.67 o 
  -6   3   5       12.67       14.52      3.44 o 
  -5   3   5       21.13       21.41      3.34 o 
  -4   3   5        0.56        0.47      2.89 o 
  -3   3   5      175.46      190.32     10.52 o 
  -2   3   5       94.48       94.01      8.73 o 
  -1   3   5        0.29        0.45      1.47 o 
   0   3   5        9.17        8.02      1.35 o 
   1   3   5        5.11        5.60      1.92 o 
   2   3   5       99.54       92.36      2.52 o 
   3   3   5        8.29        7.39      1.80 o 
   4   3   5        1.35        2.74      2.16 o 
   5   3   5       24.43       23.64      1.92 o 
   6   3   5       31.14       31.48      1.94 o 
   7   3   5       12.09       13.88      1.83 o 
   8   3   5        3.02        0.94      2.10 o 
 -11   4   5        4.26        3.01      4.54 o 
 -10   4   5        0.93        0.44      2.59 o 
  -9   4   5       16.29       15.51      2.60 o 
  -8   4   5        0.37       -0.31      2.26 o 
  -7   4   5       75.38       62.88      4.20 o 
  -6   4   5        3.61        3.26      3.29 o 
  -5   4   5        9.11        7.02      2.38 o 
  -4   4   5       46.77       57.39      3.00 o 
  -3   4   5       10.93       12.13      2.09 o 
  -2   4   5       70.24       75.50      3.01 o 
  -1   4   5        6.81        5.67      1.98 o 
   0   4   5       73.70       72.46      2.47 o 
   1   4   5       14.77       15.78      2.86 o 
   2   4   5      148.99      139.07     10.55 o 
   3   4   5       19.23       17.53      2.22 o 
   4   4   5      391.66      370.32      6.69 o 
   5   4   5      147.96      150.94      8.30 o 
   6   4   5        1.47        3.58      1.97 o 
   7   4   5        5.36        2.08      1.85 o 
   8   4   5        5.19        2.68      1.87 o 
 -11   5   5        1.42        0.82      2.88 o 
 -10   5   5        2.55        3.01      2.83 o 
  -9   5   5        2.59        0.83      2.58 o 
  -8   5   5        0.00        0.11      3.66 o 
  -7   5   5        6.69        5.21      2.92 o 
  -6   5   5       79.11       89.67      3.98 o 
  -5   5   5        1.71        2.49      3.05 o 
  -4   5   5       15.70       17.07      5.45 o 
  -3   5   5       20.66       25.88      2.97 o 
  -2   5   5        9.28        6.00      3.12 o 
  -1   5   5       58.08       52.81      2.66 o 
   0   5   5       19.56       15.16      3.28 o 
   1   5   5        1.05       -0.24      2.96 o 
   2   5   5       14.47       15.80      1.79 o 
   3   5   5       20.51       23.16      1.74 o 
   4   5   5       33.04       29.48      2.04 o 
   5   5   5       36.08       36.25      2.00 o 
   6   5   5        0.73        3.75      1.92 o 
   7   5   5       17.81       19.07      2.45 o 
 -11   6   5        0.00       -0.10      3.41 o 
 -10   6   5        8.67        7.02      4.41 o 
  -9   6   5       27.72       22.93      4.13 o 
  -8   6   5        9.65       11.21      3.88 o 
  -7   6   5        3.05        5.04      2.84 o 
  -6   6   5       23.71       20.95      2.54 o 
  -5   6   5       41.63       43.52      8.07 o 
  -4   6   5       71.40       72.98      3.92 o 
  -3   6   5       22.49       31.83      3.58 o 
  -2   6   5       18.54       16.83      3.10 o 
  -1   6   5        0.06        0.96      3.06 o 
   0   6   5      144.99      144.08      3.24 o 
   1   6   5        0.01        1.94      1.78 o 
   2   6   5       61.71       60.52      2.28 o 
   3   6   5        0.61        2.55      2.04 o 
   4   6   5        6.78        7.52      1.74 o 
   5   6   5        2.02        1.64      1.97 o 
   6   6   5       11.90       11.22      2.91 o 
   7   6   5       13.31       13.63      2.02 o 
 -11   7   5        0.26        0.36      4.88 o 
 -10   7   5        2.93        3.45      4.26 o 
  -9   7   5        1.24        1.93      3.82 o 
  -8   7   5        2.79        2.40      3.48 o 
  -7   7   5        0.11       -1.23      3.14 o 
  -6   7   5        6.96        5.91      4.43 o 
  -5   7   5        0.22        1.11      4.02 o 
  -4   7   5       52.59       56.20      4.61 o 
  -3   7   5        4.19        2.49      2.61 o 
  -2   7   5       43.21       48.91      3.65 o 
  -1   7   5        4.97        3.62      2.23 o 
   0   7   5        4.14        8.03      2.12 o 
   1   7   5       41.79       37.91      2.05 o 
   2   7   5        4.61        3.93      2.13 o 
   3   7   5       14.71       13.39      2.10 o 
   4   7   5        0.11       -1.08      2.28 o 
   5   7   5        1.53        3.13      2.06 o 
   6   7   5        0.22        1.07      2.00 o 
 -10   8   5        1.25       -0.87      3.97 o 
  -9   8   5       11.56        9.69      4.18 o 
  -8   8   5        2.66        1.17      3.28 o 
  -7   8   5       23.06       22.61      6.13 o 
  -6   8   5       27.36       22.69      4.96 o 
  -5   8   5        3.36        3.94      4.05 o 
  -4   8   5       12.80       15.84      2.30 o 
  -3   8   5        4.37        5.42      3.50 o 
  -2   8   5        7.98        7.05      2.11 o 
  -1   8   5        2.01        1.14      1.74 o 
   0   8   5       78.65       68.60      3.23 o 
   1   8   5       41.38       40.25      2.22 o 
   2   8   5      132.59      134.76      5.71 o 
   3   8   5       11.96       10.47      4.34 o 
   4   8   5        0.81        1.36      2.35 o 
   5   8   5        1.38        0.75      2.58 o 
 -10   9   5        2.97        1.92      4.34 o 
  -9   9   5        0.86       -1.09      3.58 o 
  -8   9   5       25.14       22.76      3.56 o 
  -7   9   5       26.30       31.15      4.58 o 
  -6   9   5        9.49       11.46      4.64 o 
  -5   9   5        0.18       -0.63      3.52 o 
  -4   9   5        0.00        1.51      3.73 o 
  -3   9   5       48.95       50.61      2.93 o 
  -2   9   5        0.69        2.19      2.17 o 
  -1   9   5       40.18       38.52      2.52 o 
   0   9   5       28.92       22.09      2.50 o 
   1   9   5        7.19        5.29      2.89 o 
   2   9   5      100.69      105.45      2.97 o 
   3   9   5       27.48       26.12      2.42 o 
   4   9   5        0.93        1.83      2.35 o 
   5   9   5        1.64       -1.63      2.18 o 
  -9  10   5        0.01        0.09      3.46 o 
  -8  10   5       31.98       32.86      6.89 o 
  -7  10   5       24.16       24.21      4.09 o 
  -6  10   5       19.52       17.80      4.61 o 
  -5  10   5        0.64       -0.98      2.66 o 
  -4  10   5       16.77       14.92      4.12 o 
  -3  10   5        1.04        2.04      2.38 o 
  -2  10   5       76.87       78.01      3.20 o 
  -1  10   5        2.59        1.22      2.32 o 
   0  10   5        0.69        0.91      2.26 o 
   1  10   5       11.59       14.61      2.36 o 
   2  10   5        1.48        1.60      2.24 o 
   3  10   5       25.58       21.67      3.70 o 
   4  10   5        0.54        0.21      2.52 o 
  -8  11   5        0.08       -0.15      4.76 o 
  -7  11   5        6.94       11.41      4.81 o 
  -6  11   5       16.53       16.71      4.64 o 
  -5  11   5        0.39        0.97      3.89 o 
  -4  11   5        7.41       10.10      2.70 o 
  -3  11   5        1.30        1.31      2.61 o 
  -2  11   5        6.39        5.70      2.52 o 
  -1  11   5        1.13       -0.71      2.31 o 
   0  11   5        2.68        3.79      2.45 o 
   1  11   5        0.73       -2.46      2.46 o 
   2  11   5       13.55       10.46      2.35 o 
  -6  12   5        2.72        3.86      4.57 o 
  -5  12   5        4.49        6.20      4.32 o 
  -4  12   5       11.93        9.44      3.07 o 
  -3  12   5        5.99        5.00      2.60 o 
  -2  12   5        2.97       -0.23      2.43 o 
  -1  12   5        3.47        4.67      2.67 o 
   0  12   5       12.99       13.62      2.60 o 
   1 -13   6        1.01       -1.24      2.05 o 
  -3 -12   6       56.55       51.70      2.52 o 
  -2 -12   6       22.38       25.14      2.05 o 
  -1 -12   6        0.84        0.35      1.84 o 
   0 -12   6        7.35        6.01      2.04 o 
   1 -12   6        0.14       -2.35      2.35 o 
   2 -12   6        6.28        3.41      2.41 o 
   3 -12   6        4.23        2.72      2.10 o 
   4 -12   6        0.09        2.02      2.07 o 
  -5 -11   6        1.99       -0.51      1.67 o 
  -4 -11   6       28.41       31.84      2.68 o 
  -3 -11   6        2.11        1.08      1.80 o 
  -2 -11   6       38.31       40.29      2.11 o 
  -1 -11   6        0.04       -0.17      1.57 o 
   0 -11   6        6.06        4.85      1.68 o 
   1 -11   6       14.22        5.27      1.60 o 
   2 -11   6       19.04       16.49      3.77 o 
   3 -11   6        0.27        0.67      2.32 o 
   4 -11   6        3.15        3.75      2.36 o 
   5 -11   6        0.04        0.88      2.40 o 
   6 -11   6        0.15        2.83      2.46 o 
  -6 -10   6        8.21        7.09      1.82 o 
  -5 -10   6        8.00        6.26      1.91 o 
  -4 -10   6        1.68        4.46      1.67 o 
  -3 -10   6       97.95      100.65      2.50 o 
  -2 -10   6        1.81        0.61      1.62 o 
  -1 -10   6        8.22       11.83      1.85 o 
   0 -10   6        6.16        5.10      1.65 o 
   1 -10   6        4.91        4.68      1.76 o 
   2 -10   6       50.84       48.93      3.76 o 
   3 -10   6        0.24        2.14      2.18 o 
   4 -10   6        0.26        1.67      2.73 o 
   5 -10   6        3.15        0.62      2.43 o 
   6 -10   6        0.00        2.76      2.58 o 
  -7  -9   6        0.13        0.76      2.13 o 
  -6  -9   6       12.26       12.29      2.00 o 
  -5  -9   6       41.65       37.89      2.00 o 
  -4  -9   6        0.11        0.12      1.69 o 
  -3  -9   6       57.35       61.34      2.62 o 
  -2  -9   6        1.79        3.35      1.61 o 
  -1  -9   6        4.14        3.75      1.59 o 
   0  -9   6       91.12       84.04      2.07 o 
   1  -9   6        3.95        4.70      1.88 o 
   2  -9   6        1.84       -0.40      1.84 o 
   3  -9   6        0.01        1.19      2.23 o 
   4  -9   6        3.32        5.58      2.11 o 
   5  -9   6        1.40        2.09      2.17 o 
   6  -9   6        0.02       -0.18      2.18 o 
   7  -9   6        1.33        2.26      1.79 o 
  -8  -8   6       89.49       84.00      4.60 o 
  -7  -8   6       48.52       51.47      2.28 o 
  -6  -8   6        0.92        0.63      1.85 o 
  -5  -8   6        1.63        2.58      1.73 o 
  -4  -8   6        0.88        0.18      1.52 o 
  -3  -8   6       17.96       17.31      1.68 o 
  -2  -8   6       82.04       89.60      2.09 o 
  -1  -8   6      178.39      176.27      3.72 o 
   0  -8   6       33.64       26.69      2.04 o 
   1  -8   6        3.38        5.08      1.71 o 
   2  -8   6       42.24       40.26      4.29 o 
   3  -8   6       24.31       20.26      1.92 o 
   4  -8   6       63.39       59.71      3.05 o 
   5  -8   6        3.08        4.15      2.18 o 
   6  -8   6        1.54        2.67      1.84 o 
   7  -8   6        5.86        4.65      1.71 o 
   8  -8   6        0.51        0.91      1.97 o 
  -9  -7   6       43.15       37.51      2.53 o 
  -8  -7   6       28.35       27.03      3.37 o 
  -7  -7   6       36.20       29.58      2.07 o 
  -6  -7   6        4.29        3.48      2.37 o 
  -5  -7   6        0.89        2.87      1.48 o 
  -4  -7   6        1.11        1.28      1.33 o 
  -3  -7   6       65.22       63.83      3.46 o 
  -2  -7   6       87.64       90.98      2.16 o 
  -1  -7   6        3.99        9.45      2.17 o 
   0  -7   6        3.23        4.74      2.89 o 
   1  -7   6        0.12        0.40      1.77 o 
   2  -7   6        1.72        3.48      2.27 o 
   3  -7   6      110.15      109.47     10.83 o 
   4  -7   6       38.60       32.25      2.12 o 
   5  -7   6       14.24       16.59      2.35 o 
   6  -7   6       11.63        9.62      4.00 o 
   7  -7   6        1.86        1.50      1.58 o 
   8  -7   6        0.00       -0.65      1.72 o 
  -9  -6   6        0.35        2.75      1.97 o 
  -8  -6   6       13.89       14.61      2.13 o 
  -7  -6   6       50.11       49.55      1.95 o 
  -6  -6   6        2.41        1.51      1.83 o 
  -5  -6   6       11.88       12.97      1.51 o 
  -4  -6   6       25.13       22.26      1.79 o 
  -3  -6   6        2.80        0.57      1.77 o 
  -2  -6   6        2.98        3.18      1.65 o 
  -1  -6   6        8.98        8.80      1.75 o 
   0  -6   6        1.49        3.53      2.89 o 
   1  -6   6      159.11      154.01      4.99 o 
   2  -6   6       17.39       18.18      1.94 o 
   3  -6   6        3.52        2.72      2.10 o 
   4  -6   6      251.48      262.50      5.26 o 
   5  -6   6        9.63        8.79      2.24 o 
   6  -6   6       32.39       29.44      2.92 o 
   7  -6   6       17.41       16.32      2.08 o 
   8  -6   6        0.01       -0.73      2.00 o 
 -10  -5   6        1.79        1.59      2.19 o 
  -9  -5   6       53.30       56.72      3.69 o 
  -8  -5   6        3.00        2.82      1.87 o 
  -7  -5   6       49.31       49.88      2.56 o 
  -6  -5   6       35.24       35.34      2.00 o 
  -5  -5   6        0.09       -0.14      1.45 o 
  -4  -5   6        5.34        5.36      1.56 o 
  -3  -5   6       26.88       27.48      2.29 o 
  -2  -5   6        0.35       -0.35      1.64 o 
  -1  -5   6       32.59       33.08      4.57 o 
   0  -5   6       69.11       69.92      6.82 o 
   1  -5   6      100.74      106.01      2.56 o 
   2  -5   6       70.28       63.67      9.70 o 
   3  -5   6      138.23      126.88      2.79 o 
   4  -5   6      315.38      325.50      3.91 o 
   5  -5   6      237.00      251.35      2.90 o 
   6  -5   6        0.03        0.09      2.64 o 
   7  -5   6       13.18       14.50      2.43 o 
   8  -5   6        0.89        3.30      2.59 o 
   9  -5   6        0.04        0.19      3.33 o 
 -10  -4   6        9.48        8.68      2.47 o 
  -9  -4   6       11.66       15.62      2.85 o 
  -8  -4   6        2.68        3.25      1.56 o 
  -7  -4   6        0.10        0.98      1.81 o 
  -6  -4   6        0.32        1.71      1.71 o 
  -5  -4   6      139.85      137.20      3.80 o 
  -4  -4   6       29.75       37.67      3.04 o 
  -3  -4   6      157.10      167.18      3.07 o 
  -2  -4   6        0.29        0.59      1.66 o 
  -1  -4   6       16.56       14.30      1.34 o 
   0  -4   6        2.95        0.69      2.22 o 
   1  -4   6       69.72       78.57      2.70 o 
   2  -4   6       94.93       95.84      2.81 o 
   3  -4   6       87.80       92.80      2.56 o 
   4  -4   6       37.36       37.53      2.23 o 
   5  -4   6       18.50       21.32      2.34 o 
   6  -4   6      237.08      241.35      4.22 o 
   7  -4   6       24.45       23.62      2.83 o 
   8  -4   6        9.23        4.01      3.48 o 
   9  -4   6        4.56        6.37      3.34 o 
 -11  -3   6        4.96        2.23      2.73 o 
 -10  -3   6        0.86        2.76      2.17 o 
  -9  -3   6        0.00        0.87      1.89 o 
  -8  -3   6        0.00       -0.38      1.82 o 
  -7  -3   6      140.61      140.79      4.56 o 
  -6  -3   6       54.90       55.56      2.13 o 
  -5  -3   6       25.72       24.14      2.38 o 
  -4  -3   6      252.98      269.46      3.91 o 
  -3  -3   6        5.21        6.75      1.39 o 
  -2  -3   6       33.96       39.53      1.74 o 
  -1  -3   6       42.82       46.06      1.88 o 
   0  -3   6      115.31      115.69      2.67 o 
   1  -3   6      593.57      628.30      7.53 o 
   2  -3   6       12.08       11.63      2.25 o 
   3  -3   6       56.10       60.30      4.06 o 
   4  -3   6       12.00        7.85      3.26 o 
   5  -3   6        0.13        0.90      2.08 o 
   6  -3   6       29.99       30.82      2.50 o 
   7  -3   6        1.24        0.88      2.86 o 
   8  -3   6        0.76        1.72      3.40 o 
   9  -3   6        2.87        0.44      3.60 o 
 -11  -2   6        0.01       -2.22      2.52 o 
 -10  -2   6       31.98       31.05      2.98 o 
  -9  -2   6       13.91       15.98      2.04 o 
  -8  -2   6       73.91       84.26      3.09 o 
  -7  -2   6        9.57        4.38      1.86 o 
  -6  -2   6       72.64       69.21      2.34 o 
  -5  -2   6        1.00        0.97      2.23 o 
  -4  -2   6       17.36       16.41      1.84 o 
  -3  -2   6       37.26       36.82      1.54 o 
  -2  -2   6      111.32      115.09      2.65 o 
  -1  -2   6       41.95       42.89      1.99 o 
   0  -2   6       87.70      100.04      3.05 o 
   1  -2   6      278.71      263.29      3.91 o 
   2  -2   6      661.42      702.77      8.72 o 
   3  -2   6       57.12       52.88      2.72 o 
   4  -2   6        2.97        5.44      2.32 o 
   5  -2   6       28.66       26.10      3.62 o 
   6  -2   6        1.14        2.12      2.89 o 
   7  -2   6      125.64      122.74      4.88 o 
   8  -2   6       15.42       17.15      3.00 o 
   9  -2   6       20.04       20.40      3.92 o 
 -11  -1   6       14.96       19.82      3.78 o 
 -10  -1   6        2.33        2.85      3.70 o 
  -9  -1   6        0.40       -1.95      2.04 o 
  -8  -1   6        0.01       -0.30      2.46 o 
  -7  -1   6        0.05        1.12      1.75 o 
  -6  -1   6      369.30      368.01      8.73 o 
  -5  -1   6       39.97       39.58      2.10 o 
  -4  -1   6      602.97      623.51      9.69 o 
  -3  -1   6      251.15      272.33      5.56 o 
  -2  -1   6       10.05       12.33      1.62 o 
  -1  -1   6      864.20      894.15     11.58 o 
   0  -1   6       93.34      102.48      3.18 o 
   1  -1   6       35.19       35.20      2.07 o 
   2  -1   6      273.13      280.19      7.32 o 
   3  -1   6       52.23       50.83      2.50 o 
   4  -1   6        1.86        3.11      2.10 o 
   5  -1   6        3.87        3.98      2.08 o 
   6  -1   6       43.27       43.40      2.66 o 
   7  -1   6       11.25        8.83      2.53 o 
   8  -1   6       14.78       18.53      3.28 o 
   9  -1   6        0.52       -0.35      3.29 o 
 -11   0   6       23.84       26.21      3.06 o 
 -10   0   6        6.37        6.92      3.08 o 
  -9   0   6       11.63        9.63      2.68 o 
  -8   0   6      325.69      316.50      5.29 o 
  -7   0   6       29.85       31.52      1.74 o 
  -6   0   6       87.86       90.77      3.15 o 
  -5   0   6       88.02       90.47      4.14 o 
  -4   0   6       78.44       84.77      2.21 o 
  -3   0   6        0.17        1.73      1.55 o 
  -2   0   6      169.63      170.10      8.30 o 
  -1   0   6      325.84      370.10     12.00 o 
   0   0   6        0.13        1.41      1.76 o 
   1   0   6       61.15       59.29      2.01 o 
   2   0   6       37.31       43.00      1.94 o 
   3   0   6       10.19       14.65      2.46 o 
   4   0   6       45.43       47.87      3.77 o 
   5   0   6        5.69        7.89      1.83 o 
   6   0   6       40.21       38.77      2.34 o 
   7   0   6        0.12        0.10      2.04 o 
   8   0   6       17.49       12.06      3.61 o 
   9   0   6       14.29       12.95      3.88 o 
 -11   1   6       15.76       15.47      4.53 o 
 -10   1   6      101.90      104.40      3.70 o 
  -9   1   6       35.71       34.80      2.96 o 
  -8   1   6       32.10       28.60      2.40 o 
  -7   1   6      177.47      173.95      5.09 o 
  -6   1   6      336.11      327.84      5.89 o 
  -5   1   6       55.80       50.93      2.70 o 
  -4   1   6       39.06       35.90      1.97 o 
  -3   1   6       62.06       76.53      3.62 o 
  -2   1   6      346.32      362.27      3.76 o 
  -1   1   6      428.18      452.81      8.51 o 
   0   1   6      205.77      222.83      3.34 o 
   1   1   6       46.49       45.04      1.89 o 
   2   1   6      400.64      442.72      6.88 o 
   3   1   6       18.61       16.52      1.86 o 
   4   1   6        7.24        6.21      2.11 o 
   5   1   6        5.88        5.48      1.57 o 
   6   1   6        3.67        3.52      2.36 o 
   7   1   6        1.04        1.05      2.39 o 
   8   1   6       16.80       10.46      2.64 o 
 -11   2   6        5.62        4.97      4.49 o 
 -10   2   6        1.42        4.17      3.78 o 
  -9   2   6        8.49        8.28      2.78 o 
  -8   2   6        1.45        0.65      2.84 o 
  -7   2   6       39.88       37.76      3.13 o 
  -6   2   6      116.73      113.95      4.62 o 
  -5   2   6      268.51      273.97      5.37 o 
  -4   2   6      226.98      227.33      5.40 o 
  -3   2   6        0.02        0.71      1.98 o 
  -2   2   6        6.60        8.01      3.40 o 
  -1   2   6      223.22      228.68      8.01 o 
   0   2   6      104.61      101.38      2.52 o 
   1   2   6       11.71       11.62      1.54 o 
   2   2   6        0.88        0.04      2.00 o 
   3   2   6      400.37      396.87     10.55 o 
   4   2   6       25.95       22.39      1.85 o 
   5   2   6        6.67        5.26      1.70 o 
   6   2   6       54.72       53.39      2.06 o 
   7   2   6        0.46       -2.02      2.02 o 
   8   2   6        1.85        1.65      2.96 o 
 -11   3   6       12.56       12.10      5.12 o 
 -10   3   6       48.44       44.53      4.17 o 
  -9   3   6        3.82        1.92      3.08 o 
  -8   3   6      151.00      142.45      5.30 o 
  -7   3   6       41.98       34.59      3.69 o 
  -6   3   6        0.72        2.86      2.94 o 
  -5   3   6       47.77       43.93      2.82 o 
  -4   3   6       38.49       33.34      2.62 o 
  -3   3   6      121.72      122.59      8.39 o 
  -2   3   6      123.53      134.73      4.45 o 
  -1   3   6       35.07       37.72      2.05 o 
   0   3   6       11.72       11.94      1.66 o 
   1   3   6      311.58      318.43     15.09 o 
   2   3   6      162.10      174.72      3.11 o 
   3   3   6      269.82      262.37     12.28 o 
   4   3   6      491.11      500.19     13.01 o 
   5   3   6       25.42       21.44      1.92 o 
   6   3   6       18.82       19.29      2.55 o 
   7   3   6        0.16        0.08      2.02 o 
   8   3   6        0.04        3.29      3.35 o 
 -11   4   6        0.00       -0.06      4.15 o 
 -10   4   6        0.09       -0.05      3.69 o 
  -9   4   6       36.85       23.80      4.29 o 
  -8   4   6       27.96       36.17      4.04 o 
  -7   4   6       16.64       14.82      3.44 o 
  -6   4   6       10.09       11.69      2.31 o 
  -5   4   6       35.68       40.96      3.56 o 
  -4   4   6      158.31      181.63      4.76 o 
  -3   4   6       98.03      101.76      3.78 o 
  -2   4   6      418.17      436.30     21.48 o 
  -1   4   6       13.85       12.45      1.57 o 
   0   4   6        0.46        1.66      2.11 o 
   1   4   6       44.98       41.05      4.10 o 
   2   4   6        0.44       -0.31      1.73 o 
   3   4   6      219.67      205.37      8.55 o 
   4   4   6      110.17      120.48      5.85 o 
   5   4   6       12.42       11.14      1.92 o 
   6   4   6        8.41       10.77      2.03 o 
   7   4   6        0.01        0.39      1.87 o 
 -11   5   6        3.94        0.84      4.89 o 
 -10   5   6        0.60        3.93      3.96 o 
  -9   5   6        2.36        1.87      3.36 o 
  -8   5   6        3.72        5.08      3.50 o 
  -7   5   6       10.48       10.23      3.33 o 
  -6   5   6       68.13       67.78      3.86 o 
  -5   5   6      116.31      109.63      4.32 o 
  -4   5   6        0.09        0.83      1.91 o 
  -3   5   6        3.88        4.05      1.64 o 
  -2   5   6       21.72       21.15      2.15 o 
  -1   5   6        0.04        2.50      2.56 o 
   0   5   6      102.15       95.43      4.36 o 
   1   5   6        0.16       -0.58      1.51 o 
   2   5   6       52.61       54.06      1.88 o 
   3   5   6        0.55        1.95      1.69 o 
   4   5   6       20.81       18.81      1.95 o 
   5   5   6        5.65        5.73      1.93 o 
   6   5   6       32.08       34.81      2.41 o 
   7   5   6        1.31        1.10      2.06 o 
 -11   6   6        0.20       -1.59      4.70 o 
 -10   6   6        0.70        2.92      4.05 o 
  -9   6   6        2.24        1.41      3.42 o 
  -8   6   6        1.77        0.55      3.33 o 
  -7   6   6       13.24        7.63      2.45 o 
  -6   6   6       24.50       27.73      3.30 o 
  -5   6   6       10.73        6.17      3.01 o 
  -4   6   6        4.38        3.69      1.97 o 
  -3   6   6       21.04       20.57      3.74 o 
  -2   6   6        0.01        0.12      2.78 o 
  -1   6   6       32.43       29.47      2.43 o 
   0   6   6       78.54       76.90      2.77 o 
   1   6   6       56.37       47.04      1.60 o 
   2   6   6      285.49      287.16      7.96 o 
   3   6   6      123.24      128.05      7.55 o 
   4   6   6        1.37        1.01      1.64 o 
   5   6   6        0.08        0.56      1.73 o 
   6   6   6        8.67        8.20      1.83 o 
 -10   7   6        2.10        0.51      4.28 o 
  -9   7   6        1.98        4.82      3.57 o 
  -8   7   6       23.16       22.92      3.72 o 
  -7   7   6        4.86       11.50      3.33 o 
  -6   7   6       29.83       22.68      2.57 o 
  -5   7   6       70.72       69.33      3.66 o 
  -4   7   6        5.27        4.00      3.88 o 
  -3   7   6      113.52      105.59      5.01 o 
  -2   7   6        5.25        4.36      2.26 o 
  -1   7   6       11.78       10.42      2.15 o 
   0   7   6       40.70       38.67      2.43 o 
   1   7   6        6.08        2.29      2.43 o 
   2   7   6       63.22       60.81      2.77 o 
   3   7   6       47.58       51.43      1.94 o 
   4   7   6       29.03       30.54      3.30 o 
   5   7   6        1.44        1.54      1.61 o 
   6   7   6        0.08        1.26      2.19 o 
 -10   8   6        1.43        1.57      3.90 o 
  -9   8   6        0.05        0.68      3.28 o 
  -8   8   6        0.04       -3.52      3.52 o 
  -7   8   6        2.86        5.34      3.25 o 
  -6   8   6        0.89       -1.57      2.82 o 
  -5   8   6        0.42        0.01      3.93 o 
  -4   8   6        5.21        4.74      2.47 o 
  -3   8   6       20.29       20.51      3.42 o 
  -2   8   6      173.63      153.90      3.89 o 
  -1   8   6       65.65       63.10      2.73 o 
   0   8   6        3.01        5.20      4.00 o 
   1   8   6        1.96       -0.22      2.12 o 
   2   8   6       42.20       40.25      2.20 o 
   3   8   6        6.10        5.49      1.82 o 
   4   8   6        0.87       -1.15      1.61 o 
   5   8   6       19.20       17.51      2.23 o 
  -9   9   6       11.15       10.97      3.89 o 
  -8   9   6        0.75        0.45      2.77 o 
  -7   9   6        0.08        3.78      3.01 o 
  -6   9   6       35.54       40.44      6.62 o 
  -5   9   6        1.47        1.22      2.55 o 
  -4   9   6        3.66        3.66      2.58 o 
  -3   9   6        5.59        5.74      2.36 o 
  -2   9   6       49.87       48.92      3.27 o 
  -1   9   6        8.01        7.39      2.35 o 
   0   9   6        0.47       -0.22      2.28 o 
   1   9   6       38.09       40.42      2.85 o 
   2   9   6       31.15       30.64      2.11 o 
   3   9   6        2.91        4.35      2.36 o 
   4   9   6        1.36       -2.03      2.03 o 
  -9  10   6        0.01        0.17      4.01 o 
  -8  10   6        8.63        6.86      3.64 o 
  -6  10   6       29.48       36.92      5.72 o 
  -5  10   6        5.42        4.93      2.59 o 
  -4  10   6        1.87        2.44      3.33 o 
  -3  10   6       19.16       20.56      2.77 o 
  -2  10   6       62.64       56.12      4.23 o 
  -1  10   6        4.49        2.24      2.58 o 
   0  10   6        0.62        0.94      2.36 o 
   1  10   6        0.17       -0.01      2.04 o 
   2  10   6       13.22       11.43      2.11 o 
   3  10   6       44.40       41.11      2.49 o 
  -7  11   6        3.91        4.21      5.25 o 
  -6  11   6        4.93        4.16      4.58 o 
  -5  11   6       16.84       17.45      3.20 o 
  -4  11   6        1.37        1.80      3.50 o 
  -3  11   6        1.90        2.56      2.52 o 
  -2  11   6        2.41        5.51      2.45 o 
  -1  11   6        0.15        2.85      2.57 o 
   0  11   6        8.96        6.93      2.87 o 
   1  11   6        0.08       -0.60      2.35 o 
  -5  12   6        3.73        4.42      3.08 o 
  -4  12   6        2.76        3.10      3.08 o 
  -3  12   6        2.09        2.62      2.78 o 
  -2  12   6        0.71        1.55      2.46 o 
  -1  12   6        0.27       -2.78      2.78 o 
  -2 -12   7        0.08       -0.36      2.07 o 
  -1 -12   7        0.16       -0.33      1.88 o 
   0 -12   7        2.59        0.08      1.86 o 
   1 -12   7        3.89        1.33      2.35 o 
   2 -12   7        3.38        6.57      2.13 o 
   3 -12   7        5.29        6.65      2.29 o 
  -4 -11   7       18.38       16.30      1.99 o 
  -3 -11   7        1.19        2.66      1.95 o 
  -2 -11   7       35.13       37.14      2.28 o 
  -1 -11   7        1.61        2.49      1.86 o 
   0 -11   7        0.74        2.85      1.80 o 
   1 -11   7        0.01       -0.73      2.05 o 
   2 -11   7       15.06       11.87      2.52 o 
   3 -11   7        3.64        4.87      2.44 o 
   4 -11   7        0.01        0.12      2.01 o 
   5 -11   7       12.42       19.15      2.31 o 
  -6 -10   7       74.38       77.00      5.47 o 
  -5 -10   7        0.36       -1.92      1.92 o 
  -4 -10   7       32.94       33.96      2.56 o 
  -3 -10   7        4.67        4.87      1.48 o 
  -2 -10   7        0.10       -0.52      1.64 o 
  -1 -10   7        0.54        1.55      1.58 o 
   0 -10   7       17.44       18.71      1.89 o 
   1 -10   7        4.26        3.87      2.40 o 
   2 -10   7        1.34        2.99      2.04 o 
   3 -10   7       14.88       20.90      3.56 o 
   4 -10   7        4.84        2.11      3.28 o 
   5 -10   7        0.39        0.00      2.21 o 
   6 -10   7        0.41        1.70      2.58 o 
  -7  -9   7        2.41        3.26      2.04 o 
  -6  -9   7        0.04       -0.13      1.88 o 
  -5  -9   7        0.04       -0.83      1.88 o 
  -4  -9   7       20.99       22.73      2.10 o 
  -3  -9   7       53.11       56.99      2.91 o 
  -2  -9   7       20.63       17.92      2.24 o 
  -1  -9   7       45.75       41.56      2.39 o 
   0  -9   7        4.93        1.61      2.96 o 
   1  -9   7       51.37       54.77      2.43 o 
   2  -9   7        3.12        4.01      2.68 o 
   3  -9   7        1.39        1.02      2.21 o 
   4  -9   7        2.18        1.91      2.01 o 
   5  -9   7        2.38        2.31      2.08 o 
   6  -9   7        1.10        1.15      1.88 o 
   7  -9   7        4.16        6.19      2.09 o 
  -8  -8   7        3.60        1.35      1.99 o 
  -7  -8   7        0.63       -0.60      1.51 o 
  -6  -8   7        4.46        3.18      1.81 o 
  -5  -8   7        4.66        5.58      1.55 o 
  -4  -8   7      127.68      135.05      2.34 o 
  -3  -8   7       33.45       29.72      1.87 o 
  -2  -8   7       19.87       22.52      1.56 o 
  -1  -8   7       60.39       57.15      2.67 o 
   0  -8   7        3.40        4.73      1.69 o 
   1  -8   7       38.83       40.59      3.09 o 
   2  -8   7       26.66       24.99      2.08 o 
   3  -8   7        2.16        3.76      1.86 o 
   4  -8   7        0.22        0.17      2.27 o 
   5  -8   7        3.57        6.47      3.40 o 
   6  -8   7        4.40        5.95      1.94 o 
   7  -8   7        9.05        9.69      2.23 o 
  -8  -7   7        0.83        0.54      1.82 o 
  -7  -7   7        9.87       10.25      1.96 o 
  -6  -7   7       30.49       34.28      1.99 o 
  -5  -7   7        0.37       -0.68      1.52 o 
  -4  -7   7        2.16        1.88      1.36 o 
  -3  -7   7        0.06        1.21      1.52 o 
  -2  -7   7        0.95        0.24      1.41 o 
  -1  -7   7      128.16      116.01      4.02 o 
   0  -7   7      142.36      132.28      3.42 o 
   1  -7   7        2.19        2.22      2.00 o 
   2  -7   7        6.01        6.40      2.22 o 
   3  -7   7       26.45       28.04      2.25 o 
   4  -7   7       21.77       20.31      2.60 o 
   5  -7   7        0.42        1.19      1.98 o 
   6  -7   7        1.23        2.48      1.96 o 
   7  -7   7        5.15        6.35      1.85 o 
   8  -7   7        0.02       -0.23      1.86 o 
  -9  -6   7       40.49       37.90      2.41 o 
  -8  -6   7        0.08        0.25      1.91 o 
  -7  -6   7        0.21       -0.01      1.85 o 
  -6  -6   7       11.86       15.57      1.83 o 
  -5  -6   7        0.67       -0.02      1.24 o 
  -4  -6   7       41.68       45.50      1.78 o 
  -3  -6   7        0.44       -0.59      1.47 o 
  -2  -6   7      382.50      374.06     14.85 o 
  -1  -6   7      120.28      119.57      3.24 o 
   0  -6   7        8.11        8.69      1.85 o 
   1  -6   7       99.86       98.73      2.53 o 
   2  -6   7      122.94      125.27      4.21 o 
   3  -6   7      527.44      548.61     16.66 o 
   4  -6   7        0.95        1.74      2.16 o 
   5  -6   7        5.10        7.13      1.85 o 
   6  -6   7       16.30       19.40      1.93 o 
   7  -6   7        0.37        0.82      1.89 o 
   8  -6   7        5.92        7.93      1.96 o 
 -10  -5   7       22.61       20.86      2.78 o 
  -9  -5   7        5.74        3.98      2.05 o 
  -8  -5   7       12.33       17.57      2.03 o 
  -7  -5   7       47.33       45.57      2.11 o 
  -6  -5   7        0.00       -1.64      1.64 o 
  -5  -5   7       36.68       38.78      1.74 o 
  -4  -5   7       16.35       18.84      1.87 o 
  -3  -5   7       21.21       22.94      1.83 o 
  -2  -5   7        0.70        0.75      2.00 o 
  -1  -5   7       10.41       10.04      2.15 o 
   0  -5   7       18.66       19.03      2.18 o 
   1  -5   7       31.49       35.98      5.84 o 
   2  -5   7      566.64      548.91      5.04 o 
   3  -5   7       15.11       15.73      2.03 o 
   4  -5   7        2.44        4.23      1.84 o 
   5  -5   7        8.06        8.59      1.85 o 
   6  -5   7        2.49        2.82      2.41 o 
   7  -5   7       19.29       17.48      2.68 o 
   8  -5   7        1.41        0.32      2.81 o 
 -10  -4   7        5.63        6.21      2.26 o 
  -9  -4   7       17.26       21.08      2.16 o 
  -8  -4   7        0.64        1.65      1.91 o 
  -7  -4   7        1.18        0.21      1.87 o 
  -6  -4   7      194.06      192.29      7.62 o 
  -5  -4   7        5.58        4.97      1.39 o 
  -4  -4   7       41.61       42.69      1.82 o 
  -3  -4   7       24.23       25.92      2.38 o 
  -2  -4   7       17.93       15.08      2.19 o 
  -1  -4   7       18.48       18.20      2.35 o 
   0  -4   7      311.27      313.32      4.58 o 
   1  -4   7       17.03       17.51      2.48 o 
   2  -4   7     1662.18     1641.58      7.89 o 
   3  -4   7      139.44      133.54      3.26 o 
   4  -4   7       12.53        9.60      1.98 o 
   5  -4   7        0.80        0.40      1.86 o 
   6  -4   7       48.11       48.87      2.86 o 
   7  -4   7        6.68        8.12      2.07 o 
   8  -4   7        0.15        0.07      3.17 o 
 -10  -3   7        3.36        2.76      2.05 o 
  -9  -3   7       25.45       33.52      2.83 o 
  -8  -3   7        2.58        3.31      1.99 o 
  -7  -3   7        0.03       -0.59      1.73 o 
  -6  -3   7      245.88      253.36      3.65 o 
  -5  -3   7       35.65       38.69      1.86 o 
  -4  -3   7       10.66       11.04      2.25 o 
  -3  -3   7       27.94       26.63      1.90 o 
  -2  -3   7       21.36       19.34      1.84 o 
  -1  -3   7       18.77       16.92      1.94 o 
   0  -3   7       50.10       55.53      2.19 o 
   1  -3   7      178.86      166.08      3.33 o 
   2  -3   7      115.77      112.34      2.78 o 
   3  -3   7        7.64       11.11      2.24 o 
   4  -3   7       28.68       21.98      2.40 o 
   5  -3   7        2.89        1.84      1.97 o 
   6  -3   7       34.08       24.77      5.48 o 
   7  -3   7       31.55       30.62      3.41 o 
   8  -3   7        7.08        8.10      2.76 o 
 -11  -2   7       10.03        9.27      2.88 o 
 -10  -2   7       16.67       22.32      2.48 o 
  -9  -2   7        1.15        1.33      2.32 o 
  -8  -2   7        6.53        5.21      1.97 o 
  -7  -2   7      345.99      349.93      4.95 o 
  -6  -2   7      312.31      320.11      3.72 o 
  -5  -2   7        5.37        4.92      1.55 o 
  -4  -2   7       90.97       90.97      2.46 o 
  -3  -2   7      197.29      206.50      5.07 o 
  -2  -2   7       12.95       12.84      1.84 o 
  -1  -2   7       52.90       56.72      1.97 o 
   0  -2   7       33.51       28.51      1.83 o 
   1  -2   7       86.35       78.69      2.74 o 
   2  -2   7      399.22      415.57     14.86 o 
   3  -2   7      115.11      118.94      6.03 o 
   4  -2   7      150.51      159.55      3.56 o 
   5  -2   7        3.16        3.68      1.68 o 
   6  -2   7        9.25       11.22      2.29 o 
   7  -2   7        3.29        4.16      3.40 o 
   8  -2   7       22.19       24.06      3.22 o 
 -11  -1   7       18.15       22.70      3.05 o 
 -10  -1   7       86.74       89.10      9.85 o 
  -9  -1   7       52.30       57.77      3.29 o 
  -8  -1   7       43.42       51.04      2.52 o 
  -7  -1   7      205.09      215.83      2.99 o 
  -6  -1   7       63.46       64.65      2.02 o 
  -5  -1   7        2.92        0.71      1.67 o 
  -4  -1   7       95.93       95.42      3.17 o 
  -3  -1   7        6.15        7.61      1.42 o 
  -2  -1   7        0.38        0.06      1.40 o 
  -1  -1   7      137.07      146.20      2.51 o 
   0  -1   7      155.29      149.37      3.16 o 
   1  -1   7       14.05       17.56      1.69 o 
   2  -1   7        9.73       10.63      2.56 o 
   3  -1   7        0.04       -0.39      2.27 o 
   4  -1   7       18.69       21.48      2.38 o 
   5  -1   7        4.11        1.70      2.35 o 
   6  -1   7       26.93       33.36      2.29 o 
   7  -1   7        0.27       -0.60      3.20 o 
   8  -1   7        0.03        1.00      3.24 o 
 -11   0   7       39.39       38.69      3.37 o 
 -10   0   7       35.87       38.40      3.11 o 
  -9   0   7        4.27        5.21      2.65 o 
  -8   0   7        9.01        7.63      1.77 o 
  -7   0   7        3.10        3.37      1.56 o 
  -6   0   7       21.19       18.58      1.74 o 
  -5   0   7        7.14        4.51      1.98 o 
  -4   0   7       77.15       89.14      7.07 o 
  -3   0   7      500.29      506.46      4.25 o 
  -2   0   7        3.70        2.99      1.71 o 
  -1   0   7      211.28      221.16      4.78 o 
   0   0   7      207.42      209.74      7.21 o 
   1   0   7        3.65        0.94      1.74 o 
   2   0   7       63.85       66.37      2.68 o 
   3   0   7        0.55       -0.70      1.49 o 
   4   0   7       93.99       96.60      5.40 o 
   5   0   7      137.41      140.26      4.44 o 
   6   0   7        0.32       -0.39      1.91 o 
   7   0   7        0.25       -1.22      2.39 o 
   8   0   7        0.54        4.98      3.49 o 
 -11   1   7        0.03        0.72      4.24 o 
 -10   1   7       87.69       75.58      3.79 o 
  -9   1   7        0.67        0.25      2.06 o 
  -8   1   7       25.41       23.39      2.45 o 
  -7   1   7      382.28      385.11      7.74 o 
  -6   1   7      103.66      116.23      2.67 o 
  -5   1   7       21.07       22.43      2.66 o 
  -4   1   7       45.15       52.19      2.92 o 
  -3   1   7      309.83      301.00      7.38 o 
  -2   1   7      401.06      434.66      4.61 o 
  -1   1   7       28.66       31.64      1.92 o 
   0   1   7      139.24      143.28      4.57 o 
   1   1   7        0.07       -0.51      2.01 o 
   2   1   7       55.93       62.30      3.62 o 
   3   1   7        8.54       10.52      1.59 o 
   4   1   7        0.09       -1.77      2.03 o 
   5   1   7        1.05        1.44      2.17 o 
   6   1   7        0.18        1.87      1.89 o 
   7   1   7        0.16        1.30      2.54 o 
   8   1   7        4.57        4.81      3.22 o 
 -11   2   7        5.03        2.93      4.62 o 
 -10   2   7      117.51      109.58      4.66 o 
  -9   2   7       15.09       14.62      3.21 o 
  -8   2   7        1.00        1.71      3.15 o 
  -7   2   7        0.09        3.06      3.28 o 
  -6   2   7        4.57        5.02      3.02 o 
  -5   2   7       66.57       73.63      3.84 o 
  -4   2   7       18.96       21.05      2.47 o 
  -3   2   7       55.11       45.22      2.15 o 
  -2   2   7      451.59      497.68      6.76 o 
  -1   2   7       49.65       55.17      2.62 o 
   0   2   7      246.01      257.82      5.36 o 
   1   2   7       18.92       10.97      3.06 o 
   2   2   7      360.59      372.34     10.54 o 
   3   2   7       54.35       46.79      2.11 o 
   4   2   7        5.28        4.82      1.69 o 
   5   2   7        2.04        0.36      1.85 o 
   6   2   7       67.59       69.61      2.96 o 
   7   2   7        1.67        0.94      2.20 o 
   8   2   7        0.03        0.61      2.24 o 
 -11   3   7       12.88        9.33      5.34 o 
 -10   3   7        6.45        5.86      4.04 o 
  -9   3   7       16.48       13.96      4.12 o 
  -8   3   7       54.22       56.80      4.25 o 
  -7   3   7       42.62       43.70      3.60 o 
  -6   3   7        0.85        2.16      3.09 o 
  -5   3   7      327.54      347.08      6.10 o 
  -4   3   7      160.28      168.30      4.13 o 
  -3   3   7       13.30       12.36      2.38 o 
  -2   3   7       49.57       48.73      3.58 o 
  -1   3   7      172.96      175.34      4.49 o 
   0   3   7       58.39       54.93      2.32 o 
   1   3   7        4.17        5.04      1.71 o 
   2   3   7       12.99        6.54      1.80 o 
   3   3   7       10.46       10.18      2.52 o 
   4   3   7        4.21        6.99      1.93 o 
   5   3   7        3.15        3.31      1.61 o 
   6   3   7        0.11       -0.47      1.93 o 
   7   3   7       18.66       23.93      4.23 o 
 -11   4   7        0.28        1.92      4.33 o 
 -10   4   7        1.70        3.65      4.12 o 
  -9   4   7        5.08       -1.07      3.84 o 
  -8   4   7       13.92       11.79      3.81 o 
  -7   4   7       53.14       51.18      3.85 o 
  -6   4   7        0.04        1.21      2.93 o 
  -5   4   7       19.68       12.83      3.32 o 
  -4   4   7        8.82        8.71      2.90 o 
  -3   4   7        1.38        1.54      2.21 o 
  -2   4   7      232.20      244.04      3.94 o 
  -1   4   7       12.36       15.27      2.17 o 
   0   4   7      129.76      118.06      2.52 o 
   1   4   7      151.10      148.14      5.64 o 
   2   4   7     1144.77     1162.07     21.10 o 
   3   4   7        4.89        6.58      1.54 o 
   4   4   7        3.43        4.26      1.47 o 
   5   4   7        5.06        3.14      1.95 o 
   6   4   7        3.45        3.51      1.93 o 
   7   4   7        3.63        4.03      2.15 o 
 -11   5   7        3.10        2.05      4.69 o 
 -10   5   7       16.48       22.64      4.44 o 
  -9   5   7       26.28       22.42      3.84 o 
  -8   5   7        1.13        5.05      3.38 o 
  -7   5   7       49.66       40.92      3.57 o 
  -6   5   7        0.82       -2.23      3.02 o 
  -5   5   7       88.37       89.03      3.81 o 
  -4   5   7        6.50        3.48      2.66 o 
  -3   5   7      195.86      203.97      5.53 o 
  -2   5   7       32.22       28.91      2.03 o 
  -1   5   7      143.12      142.14      4.54 o 
   0   5   7       56.94       54.50      2.08 o 
   1   5   7      245.47      234.38      6.13 o 
   2   5   7      117.87      121.13      2.80 o 
   3   5   7       13.63       13.21      1.61 o 
   4   5   7       57.96       61.66      4.38 o 
   5   5   7        0.44       -1.69      1.69 o 
   6   5   7        1.30       -0.43      1.80 o 
 -11   6   7        0.22       -0.23      4.37 o 
 -10   6   7       10.45       17.95      4.28 o 
  -9   6   7        0.94        3.52      3.52 o 
  -8   6   7        0.01       -0.41      3.29 o 
  -7   6   7       29.85       37.11      3.96 o 
  -6   6   7        1.63       -2.90      2.90 o 
  -5   6   7       68.82       55.39      2.86 o 
  -4   6   7        9.28        8.46      2.48 o 
  -3   6   7       28.68       27.84      2.84 o 
  -2   6   7      129.69      126.49      5.06 o 
  -1   6   7      150.36      162.21      3.07 o 
   0   6   7       46.33       52.10      1.88 o 
   1   6   7        0.43        1.37      1.76 o 
   2   6   7       46.36       46.64      2.78 o 
   3   6   7        3.76        3.27      1.29 o 
   4   6   7       67.02       64.08      4.84 o 
   5   6   7       14.31       12.91      2.16 o 
   6   6   7        0.06       -1.03      1.82 o 
 -10   7   7        0.23        1.77      4.45 o 
  -9   7   7        9.26       16.06      3.80 o 
  -8   7   7        0.15        0.37      3.17 o 
  -7   7   7        8.27       14.50      3.52 o 
  -6   7   7        0.83       -1.01      2.92 o 
  -5   7   7       17.06       18.24      3.05 o 
  -4   7   7        1.34        0.19      2.28 o 
  -3   7   7       62.18       52.46      2.60 o 
  -2   7   7        8.45        7.97      1.81 o 
  -1   7   7       12.09       11.74      1.67 o 
   0   7   7       58.68       56.70      2.00 o 
   1   7   7       14.96       17.17      1.69 o 
   2   7   7       21.50       20.95      1.67 o 
   3   7   7        4.90        6.06      1.80 o 
   4   7   7       20.33       21.90      1.89 o 
   5   7   7        4.60        3.91      2.02 o 
 -10   8   7       22.22       24.82      4.29 o 
  -9   8   7        1.42        7.15      3.72 o 
  -8   8   7        4.95        2.74      3.56 o 
  -7   8   7        2.79        7.22      3.28 o 
  -6   8   7        0.03       -0.37      2.89 o 
  -5   8   7        0.40       -1.33      2.31 o 
  -4   8   7       56.46       61.50      2.94 o 
  -3   8   7        9.98        7.61      3.84 o 
  -2   8   7      139.17      143.61      3.87 o 
  -1   8   7        2.38        1.61      2.13 o 
   0   8   7        3.11        2.58      1.93 o 
   1   8   7        3.88        5.48      1.78 o 
   2   8   7        4.49        5.28      1.61 o 
   3   8   7       18.18       19.24      2.36 o 
   4   8   7        0.21       -0.57      2.01 o 
  -9   9   7        9.38       10.59      3.73 o 
  -8   9   7        0.00       -0.93      3.78 o 
  -7   9   7        0.93       -0.20      2.82 o 
  -6   9   7        0.30        0.79      3.09 o 
  -5   9   7        1.65        1.03      2.23 o 
  -4   9   7        1.39        0.85      2.36 o 
  -3   9   7       31.55       29.95      4.02 o 
  -2   9   7        5.31        4.37      2.47 o 
  -1   9   7        0.84        0.80      2.40 o 
   0   9   7        8.24        5.26      2.48 o 
   1   9   7        0.03       -0.41      1.92 o 
   2   9   7        1.01        1.67      1.65 o 
   3   9   7        0.29       -0.17      1.69 o 
  -8  10   7        0.00       -2.70      3.66 o 
  -7  10   7        0.20       -1.40      3.42 o 
  -6  10   7        1.60        3.47      2.39 o 
  -5  10   7        0.00        0.70      3.15 o 
  -4  10   7        9.35        6.75      2.69 o 
  -3  10   7        7.15        6.37      2.65 o 
  -2  10   7        1.81        0.84      2.58 o 
  -1  10   7       15.75       14.56      2.65 o 
   0  10   7        3.11        3.70      2.41 o 
   1  10   7        3.52        2.40      2.60 o 
   2  10   7        0.42        0.20      2.08 o 
  -7  11   7        3.51        3.93      3.72 o 
  -6  11   7        2.01       -0.56      2.38 o 
  -5  11   7        1.40        4.13      3.04 o 
  -4  11   7        3.36        2.98      4.33 o 
  -3  11   7        6.40        3.31      2.89 o 
  -2  11   7        0.15        0.54      2.65 o 
  -1  11   7        1.78        3.69      2.66 o 
   0  11   7        0.97       -0.46      2.82 o 
  -3  12   7        0.30        0.08      2.76 o 
  -1 -12   8        2.07        0.88      3.31 o 
   0 -12   8       19.55       15.78      5.04 o 
   1 -12   8        0.52        1.37      2.16 o 
  -4 -11   8        2.29        2.30      2.09 o 
  -3 -11   8        0.03       -2.03      2.03 o 
  -2 -11   8        1.28        2.01      1.77 o 
  -1 -11   8       40.00       38.32      2.12 o 
   0 -11   8        0.07       -2.35      2.35 o 
   1 -11   8        1.15        1.84      1.79 o 
   2 -11   8        0.81        1.71      5.04 o 
   3 -11   8        1.63       -1.19      2.03 o 
   4 -11   8        1.73       -2.35      2.35 o 
  -5 -10   8       31.58       28.95      2.07 o 
  -4 -10   8       18.48       19.88      2.73 o 
  -3 -10   8       11.14        9.34      1.90 o 
  -2 -10   8        0.13        0.40      1.69 o 
  -1 -10   8       11.29        7.57      1.91 o 
   0 -10   8        1.98        5.85      2.20 o 
   1 -10   8        7.10        7.79      2.11 o 
   2 -10   8       52.69       60.90      2.85 o 
   3 -10   8        4.20        5.61      3.52 o 
   4 -10   8        0.88       -1.16      2.11 o 
   5 -10   8       16.84       21.59      2.57 o 
  -7  -9   8        1.22        0.48      2.08 o 
  -6  -9   8       33.09       34.78      2.36 o 
  -5  -9   8       20.91       16.99      1.79 o 
  -4  -9   8        3.52        2.55      1.87 o 
  -3  -9   8       36.58       36.02      3.37 o 
  -2  -9   8        5.98        4.83      1.82 o 
  -1  -9   8        3.14        6.42      1.56 o 
   0  -9   8       16.72       16.13      4.62 o 
   1  -9   8        9.51        9.07      2.18 o 
   2  -9   8       36.63       38.85      3.52 o 
   3  -9   8       10.62       11.86      2.33 o 
   4  -9   8       10.82       15.92      2.24 o 
   5  -9   8       11.94       13.31      2.67 o 
   6  -9   8       10.72       10.15      2.00 o 
  -7  -8   8        2.31        0.38      3.15 o 
  -6  -8   8        3.93        6.42      1.84 o 
  -5  -8   8        1.67        1.87      1.65 o 
  -4  -8   8        0.02       -0.58      1.62 o 
  -3  -8   8      174.11      163.13      5.92 o 
  -2  -8   8        0.89        3.16      1.38 o 
  -1  -8   8       81.48       83.31      2.10 o 
   0  -8   8       23.52       24.60      2.14 o 
   1  -8   8        5.71        6.11      2.03 o 
   2  -8   8       20.05       19.56      2.72 o 
   3  -8   8        3.02        4.81      2.28 o 
   4  -8   8        2.15        1.61      2.65 o 
   5  -8   8       19.40       20.73      4.77 o 
   6  -8   8        0.73        1.08      1.84 o 
  -8  -7   8        0.12       -0.57      1.95 o 
  -7  -7   8       18.06       18.82      3.60 o 
  -6  -7   8        0.02        0.12      1.74 o 
  -5  -7   8        0.51        0.87      1.54 o 
  -4  -7   8      120.06      122.77      2.28 o 
  -3  -7   8       36.13       39.62      1.92 o 
  -2  -7   8       66.22       68.83      2.77 o 
  -1  -7   8       25.02       29.12      1.87 o 
   0  -7   8      110.80      104.43      2.84 o 
   1  -7   8      122.63      132.17      2.82 o 
   2  -7   8      229.42      217.77     13.00 o 
   3  -7   8        8.47        6.62      2.13 o 
   4  -7   8        3.35        4.12      2.17 o 
   5  -7   8        0.28       -0.15      1.78 o 
   6  -7   8        7.54       10.36      1.84 o 
   7  -7   8        0.17       -0.44      1.90 o 
  -9  -6   8        0.00        1.00      2.04 o 
  -8  -6   8       11.35       13.82      1.94 o 
  -7  -6   8       13.71       12.99      1.98 o 
  -6  -6   8       24.02       23.93      1.77 o 
  -5  -6   8        0.19        0.31      1.75 o 
  -4  -6   8       11.48        8.42      1.89 o 
  -3  -6   8       89.55       81.22      1.87 o 
  -2  -6   8       12.53       14.32      1.79 o 
  -1  -6   8        4.96        5.10      2.89 o 
   0  -6   8      153.98      146.55      2.78 o 
   1  -6   8      298.26      306.41      3.92 o 
   2  -6   8       67.65       65.98      2.19 o 
   3  -6   8       53.08       51.91      2.72 o 
   4  -6   8       23.54       23.41      2.54 o 
   5  -6   8        1.96        1.71      1.94 o 
   6  -6   8        3.85        1.84      1.88 o 
   7  -6   8        4.18        1.92      1.90 o 
  -9  -5   8       10.89        9.97      2.31 o 
  -8  -5   8        0.38        0.35      1.96 o 
  -7  -5   8       57.06       53.47      2.18 o 
  -6  -5   8       20.07       21.24      1.79 o 
  -5  -5   8        1.25        1.15      1.50 o 
  -4  -5   8        6.61        9.41      2.04 o 
  -3  -5   8        9.10        7.10      1.81 o 
  -2  -5   8        7.49        5.65      2.25 o 
  -1  -5   8      318.29      302.88      5.38 o 
   0  -5   8      663.01      644.70     11.89 o 
   1  -5   8      369.06      364.53      4.27 o 
   2  -5   8      395.87      385.87      4.20 o 
   3  -5   8       54.94       55.24      2.39 o 
   4  -5   8       17.97       19.61      1.75 o 
   5  -5   8        2.24        0.28      1.87 o 
   6  -5   8       11.46       11.04      1.82 o 
   7  -5   8        0.01       -0.59      2.59 o 
 -10  -4   8       19.65       21.80      2.70 o 
  -9  -4   8        2.26        1.69      2.05 o 
  -8  -4   8       31.17       31.42      2.35 o 
  -7  -4   8       40.05       39.12      3.40 o 
  -6  -4   8      225.15      225.70      3.18 o 
  -5  -4   8        8.90       10.05      1.56 o 
  -4  -4   8        3.06        4.63      1.75 o 
  -3  -4   8        5.65        5.06      1.71 o 
  -2  -4   8        0.07        1.44      2.69 o 
  -1  -4   8       12.69       11.63      2.23 o 
   0  -4   8       24.53       18.37      1.92 o 
   1  -4   8       32.90       38.73      3.60 o 
   2  -4   8      138.09      131.15      2.97 o 
   3  -4   8      135.68      137.83      7.19 o 
   4  -4   8       13.05       10.70      2.32 o 
   5  -4   8        1.60        4.23      2.18 o 
   6  -4   8        1.86        2.36      2.10 o 
   7  -4   8        4.61        4.70      2.24 o 
   8  -4   8        1.35       -1.29      2.74 o 
 -10  -3   8        7.45       10.71      2.68 o 
  -9  -3   8       43.53       51.01      2.57 o 
  -8  -3   8        9.64       13.07      1.98 o 
  -7  -3   8       36.81       38.25      2.11 o 
  -6  -3   8       42.19       39.85      3.36 o 
  -5  -3   8        0.36        0.67      1.49 o 
  -4  -3   8       41.10       42.81      1.63 o 
  -3  -3   8        0.54       -0.33      1.65 o 
  -2  -3   8       18.43       16.14      2.23 o 
  -1  -3   8       13.68       13.06      1.80 o 
   0  -3   8      217.44      195.87      4.69 o 
   1  -3   8      331.72      321.64      3.08 o 
   2  -3   8        9.18       10.49      1.45 o 
   3  -3   8       89.90       85.08      4.04 o 
   4  -3   8       68.99       65.51      2.50 o 
   5  -3   8        8.69       11.02      2.47 o 
   6  -3   8        0.20       -0.25      2.45 o 
   7  -3   8        2.95        1.15      2.38 o 
   8  -3   8        1.04       -2.97      3.54 o 
 -11  -2   8        0.43        2.13      2.79 o 
 -10  -2   8      144.39      155.92      4.37 o 
  -9  -2   8       56.08       57.36      2.69 o 
  -8  -2   8        7.38        7.18      2.12 o 
  -7  -2   8       13.01       11.44      1.99 o 
  -6  -2   8       11.85       12.29      1.41 o 
  -5  -2   8      112.06      115.15      2.24 o 
  -4  -2   8       51.39       52.70      1.83 o 
  -3  -2   8        1.01       -0.91      2.17 o 
  -2  -2   8       34.02       35.46      2.35 o 
  -1  -2   8       49.36       47.83      2.49 o 
   0  -2   8      149.58      140.88      3.64 o 
   1  -2   8      171.65      168.72      2.96 o 
   2  -2   8       16.57       23.50      3.55 o 
   3  -2   8        0.18        0.00      1.35 o 
   4  -2   8       62.94       57.86      2.62 o 
   5  -2   8       20.81       24.60      1.94 o 
   6  -2   8       18.90       14.75      3.18 o 
   7  -2   8        8.38       10.18      3.14 o 
   8  -2   8        0.23        1.52      3.69 o 
 -11  -1   8        1.29        2.45      2.99 o 
 -10  -1   8       48.79       51.90      3.48 o 
  -9  -1   8        3.65        3.81      2.16 o 
  -8  -1   8        1.50        2.98      2.12 o 
  -7  -1   8       62.23       65.67      2.05 o 
  -6  -1   8       72.93       74.47      2.04 o 
  -5  -1   8        5.19        3.67      1.37 o 
  -4  -1   8       90.07       88.39      3.68 o 
  -3  -1   8       48.56       49.11      3.37 o 
  -2  -1   8        5.67        7.05      1.90 o 
  -1  -1   8       26.47       22.86      2.01 o 
   0  -1   8        3.29        3.02      3.26 o 
   1  -1   8        1.59        1.44      1.72 o 
   2  -1   8      149.55      149.28      5.79 o 
   3  -1   8       85.93       90.75      2.24 o 
   4  -1   8        0.10        1.37      1.58 o 
   5  -1   8      152.61      132.79     11.90 o 
   6  -1   8       35.65       43.98      2.79 o 
   7  -1   8        1.06       -0.07      3.37 o 
   8  -1   8        0.06        3.09      3.62 o 
 -11   0   8        2.92        2.88      2.99 o 
 -10   0   8       27.50       26.11      3.27 o 
  -9   0   8       49.63       49.41      5.46 o 
  -8   0   8      290.84      297.90      6.42 o 
  -7   0   8       43.77       42.77      2.03 o 
  -6   0   8       97.32       99.58      2.20 o 
  -5   0   8       72.93       72.51      2.32 o 
  -4   0   8      286.42      284.95      6.26 o 
  -3   0   8        0.84       -1.43      2.20 o 
  -2   0   8      452.97      472.14      7.91 o 
  -1   0   8       27.63       31.44      2.66 o 
   0   0   8       42.09       47.15      2.18 o 
   1   0   8        0.10        0.13      1.28 o 
   2   0   8        3.13        0.38      1.69 o 
   3   0   8       43.76       48.36      2.05 o 
   4   0   8       40.55       44.14      6.04 o 
   5   0   8        5.58        5.38      2.48 o 
   6   0   8        0.11        0.61      2.31 o 
   7   0   8       52.76       48.45      5.17 o 
 -11   1   8        2.17        0.79      4.26 o 
 -10   1   8        3.44        2.91      3.25 o 
  -9   1   8        1.30        0.45      2.31 o 
  -8   1   8       55.83       55.31      3.03 o 
  -7   1   8       20.34       20.41      1.89 o 
  -6   1   8        1.10        0.82      1.87 o 
  -5   1   8        7.91        8.24      1.96 o 
  -4   1   8      162.64      149.82      3.33 o 
  -3   1   8       28.25       29.74      2.47 o 
  -2   1   8       75.03       83.52      2.20 o 
  -1   1   8        0.10        0.95      3.14 o 
   0   1   8        0.02        0.40      2.06 o 
   1   1   8        2.72        1.92      1.78 o 
   2   1   8        0.01        2.10      2.05 o 
   3   1   8       18.58       16.63      2.17 o 
   4   1   8        1.32        2.18      2.17 o 
   5   1   8       18.55       16.88      2.58 o 
   6   1   8       11.57       14.61      2.99 o 
   7   1   8       42.83       38.05      3.20 o 
 -11   2   8        7.00        7.51      7.09 o 
 -10   2   8        2.55        2.42      4.01 o 
  -9   2   8       16.21       13.58      4.41 o 
  -8   2   8        1.21        0.96      3.42 o 
  -7   2   8      161.58      156.48      5.10 o 
  -6   2   8      391.89      381.07      6.52 o 
  -5   2   8      175.42      161.10      4.68 o 
  -4   2   8       12.23        8.70      2.13 o 
  -3   2   8      183.98      189.03      6.36 o 
  -2   2   8      134.77      137.74      3.18 o 
  -1   2   8      146.83      166.64      4.52 o 
   0   2   8      202.09      191.23      4.77 o 
   1   2   8       81.43       88.78      5.10 o 
   2   2   8        0.01        1.96      2.09 o 
   3   2   8       20.40       13.36      1.97 o 
   4   2   8       17.91       15.20      2.34 o 
   5   2   8        0.27       -1.54      2.34 o 
   6   2   8       37.05       43.42     11.11 o 
   7   2   8        4.59        1.87      2.33 o 
 -11   3   8        8.68        5.05      4.76 o 
 -10   3   8       39.14       41.34      4.85 o 
  -9   3   8       15.32       16.73      3.62 o 
  -8   3   8       14.27        9.71      3.58 o 
  -7   3   8       70.76       66.97      3.98 o 
  -6   3   8        4.76        2.85      2.17 o 
  -5   3   8        4.53        7.30      3.13 o 
  -4   3   8      139.99      147.66      5.08 o 
  -3   3   8        3.45        3.66      2.30 o 
  -2   3   8      758.06      787.89      8.07 o 
  -1   3   8      112.54      121.02      4.12 o 
   0   3   8      466.45      459.15      4.82 o 
   1   3   8      282.17      274.49      6.81 o 
   2   3   8       20.75       23.03      1.82 o 
   3   3   8       71.16       68.15      2.24 o 
   4   3   8        3.41        3.31      1.79 o 
   5   3   8        4.70        7.62      2.01 o 
   6   3   8        6.91        8.79      2.19 o 
   7   3   8       43.49       42.86      3.11 o 
 -11   4   8       15.49        8.38      4.33 o 
 -10   4   8        6.88        5.29      3.85 o 
  -9   4   8        0.39       -0.72      3.54 o 
  -8   4   8        8.34       11.86      3.26 o 
  -7   4   8       45.57       49.73      3.69 o 
  -6   4   8       37.07       23.25      3.26 o 
  -5   4   8       40.93       40.52      3.41 o 
  -4   4   8      269.35      256.02      7.09 o 
  -3   4   8      292.96      301.60     15.60 o 
  -2   4   8      124.28      128.48      4.18 o 
  -1   4   8      203.92      197.07      4.15 o 
   0   4   8      169.48      174.17      2.81 o 
   1   4   8      220.02      227.79      3.23 o 
   2   4   8      101.80       94.19      2.32 o 
   3   4   8       23.59       21.28      1.88 o 
   4   4   8       12.51       11.24      1.85 o 
   5   4   8        0.01       -0.77      1.73 o 
   6   4   8        1.52        0.90      1.73 o 
 -11   5   8        0.02       -1.52      3.89 o 
 -10   5   8        3.73        2.72      3.92 o 
  -9   5   8       12.02       11.49      3.81 o 
  -8   5   8        0.05        0.05      3.08 o 
  -7   5   8       49.22       48.39      3.74 o 
  -6   5   8        6.48        5.32      2.81 o 
  -5   5   8       32.63       41.56      3.34 o 
  -4   5   8        7.28        4.58      1.98 o 
  -3   5   8       72.20       77.43      3.68 o 
  -2   5   8       35.49       38.95      3.11 o 
  -1   5   8      115.89      121.75      7.75 o 
   0   5   8       49.06       55.71      2.08 o 
   1   5   8       19.61       18.23      1.84 o 
   2   5   8        4.36        6.56      1.84 o 
   3   5   8       54.73       50.61      2.75 o 
   4   5   8        0.02        0.93      1.85 o 
   5   5   8        8.03        6.96      1.94 o 
   6   5   8        0.41       -0.89      2.03 o 
 -10   6   8        9.38        7.14      4.17 o 
  -9   6   8        0.12       -0.91      3.32 o 
  -8   6   8        2.57        1.27      3.54 o 
  -7   6   8       13.11       11.39      3.40 o 
  -6   6   8        5.62        3.30      3.02 o 
  -5   6   8       42.65       42.14      3.20 o 
  -4   6   8       53.75       58.68      3.30 o 
  -3   6   8        1.41        0.03      1.59 o 
  -2   6   8      638.50      636.27     18.19 o 
  -1   6   8       31.79       30.69      1.96 o 
   0   6   8      165.81      172.84      7.27 o 
   1   6   8        5.10        4.20      1.65 o 
   2   6   8        4.22        3.35      1.50 o 
   3   6   8       41.09       45.61      2.00 o 
   4   6   8        0.77       -1.52      1.81 o 
   5   6   8        0.01        0.38      1.86 o 
 -10   7   8       20.72       20.12      3.94 o 
  -9   7   8       55.55       63.97      4.37 o 
  -8   7   8        7.18        5.69      3.44 o 
  -7   7   8       15.04       12.18      3.38 o 
  -6   7   8        4.85        4.72      3.10 o 
  -5   7   8        3.43        2.85      2.19 o 
  -4   7   8        6.97        9.50      2.98 o 
  -3   7   8       12.58       17.08      3.57 o 
  -2   7   8       38.44       37.24      2.42 o 
  -1   7   8        0.24        1.29      1.64 o 
   0   7   8        2.05       -0.11      1.78 o 
   1   7   8        0.34        0.70      1.61 o 
   2   7   8       11.13       11.73      1.57 o 
   3   7   8       12.81       13.19      1.95 o 
   4   7   8        1.18        2.02      2.04 o 
  -9   8   8        0.34        2.53      3.93 o 
  -8   8   8        0.01       -1.41      3.37 o 
  -7   8   8        0.10       -1.87      3.29 o 
  -6   8   8        2.26        2.03      3.20 o 
  -5   8   8       30.67       29.22      3.46 o 
  -4   8   8        0.00       -1.21      1.71 o 
  -3   8   8       41.17       46.95      6.56 o 
  -2   8   8       18.82       18.41      2.18 o 
  -1   8   8       16.95       15.12      1.81 o 
   0   8   8       54.88       54.00      2.28 o 
   1   8   8        0.07       -0.19      1.93 o 
   2   8   8       35.48       42.61      2.16 o 
   3   8   8        3.07        2.53      1.83 o 
  -9   9   8        8.21        9.59      3.84 o 
  -8   9   8        0.10        0.20      3.24 o 
  -7   9   8        5.08        5.84      2.54 o 
  -6   9   8        0.59        0.51      3.25 o 
  -5   9   8        0.08        0.36      2.50 o 
  -4   9   8       13.12       13.90      2.13 o 
  -3   9   8        1.64        1.19      2.54 o 
  -2   9   8        0.65        0.34      1.90 o 
  -1   9   8        0.75       -0.47      1.99 o 
   0   9   8        6.59        6.33      2.02 o 
   1   9   8        2.28        1.74      1.68 o 
   2   9   8        6.50        6.39      1.82 o 
  -8  10   8        0.00        2.62      3.40 o 
  -7  10   8        0.01       -2.36      2.98 o 
  -6  10   8        0.36        0.64      2.29 o 
  -5  10   8        5.23        3.56      2.32 o 
  -4  10   8        0.31        0.31      1.93 o 
  -3  10   8        4.22        4.93      2.55 o 
  -2  10   8       16.33       16.26      2.22 o 
  -1  10   8        7.21        6.24      2.00 o 
   0  10   8        2.06        2.83      2.22 o 
   1  10   8       20.59       23.56      1.95 o 
  -6  11   8        0.02       -1.13      2.82 o 
  -5  11   8       17.29       25.50      3.46 o 
  -4  11   8        2.41        0.28      2.22 o 
  -3  11   8        0.01       -0.43      2.14 o 
  -2  11   8        3.84        5.02      2.15 o 
  -1  11   8        4.22        3.13      2.16 o 
  -3 -11   9        0.11       -1.01      2.03 o 
  -2 -11   9        7.36        6.24      2.02 o 
  -1 -11   9       19.01       21.16      2.14 o 
   0 -11   9       20.04       32.28      2.80 o 
   1 -11   9        0.00        0.40      2.63 o 
   2 -11   9        0.76       -1.00      2.45 o 
  -5 -10   9       17.92       18.55      2.10 o 
  -4 -10   9        0.09        0.74      1.61 o 
  -3 -10   9        4.81        2.94      2.07 o 
  -2 -10   9       24.31       23.51      1.78 o 
  -1 -10   9       20.38       19.98      1.78 o 
   0 -10   9       17.43       20.25      4.61 o 
   1 -10   9        2.57        0.77      2.23 o 
   2 -10   9       27.60       22.65      2.56 o 
   3 -10   9        5.46        3.48      2.51 o 
   4 -10   9       11.18       11.98      2.70 o 
  -6  -9   9        0.70       -1.32      1.98 o 
  -5  -9   9       18.87       17.36      2.06 o 
  -4  -9   9        3.97        5.99      2.52 o 
  -3  -9   9      111.39      105.07      6.75 o 
  -2  -9   9       18.11       13.17      2.08 o 
  -1  -9   9        8.58        8.00      1.99 o 
   0  -9   9        0.03       -2.19      2.36 o 
   1  -9   9        0.08       -1.45      1.89 o 
   2  -9   9       25.71       23.57      2.55 o 
   3  -9   9       41.57       38.74      7.29 o 
   4  -9   9        3.58        4.14      2.13 o 
   5  -9   9        0.25        0.94      2.08 o 
  -7  -8   9        7.09        5.22      1.93 o 
  -6  -8   9        1.87        2.52      1.87 o 
  -5  -8   9       56.57       58.73      2.70 o 
  -4  -8   9        4.51        2.56      1.47 o 
  -3  -8   9       62.30       58.87      2.57 o 
  -2  -8   9       11.00        9.83      1.67 o 
  -1  -8   9        0.01       -0.87      1.85 o 
   0  -8   9        0.01       -1.28      2.24 o 
   1  -8   9        0.91        1.47      1.87 o 
   2  -8   9        0.02       -1.67      1.67 o 
   3  -8   9      131.59      138.83     11.09 o 
   4  -8   9        7.40       12.54      2.27 o 
   5  -8   9        4.12        2.55      1.85 o 
   6  -8   9        0.00        2.89      2.04 o 
  -8  -7   9        4.31        2.37      1.82 o 
  -7  -7   9        1.88        0.90      1.73 o 
  -6  -7   9        0.59        1.07      1.47 o 
  -5  -7   9       22.02       22.35      1.84 o 
  -4  -7   9        8.87        8.06      1.84 o 
  -3  -7   9        0.01       -1.23      1.48 o 
  -2  -7   9      427.22      434.73      3.62 o 
  -1  -7   9        4.68        5.23      1.88 o 
   0  -7   9       28.84       29.80      2.11 o 
   1  -7   9       37.64       30.89      4.11 o 
   2  -7   9       24.45       26.03      2.08 o 
   3  -7   9        0.01       -0.80      1.76 o 
   4  -7   9        1.75       -0.46      2.13 o 
   5  -7   9       15.64       13.33      2.05 o 
   6  -7   9       12.71       21.31      2.24 o 
  -9  -6   9       44.15       43.42      3.14 o 
  -8  -6   9       15.66       13.94      2.15 o 
  -7  -6   9        0.11        1.13      1.94 o 
  -6  -6   9       67.30       63.79      4.20 o 
  -5  -6   9       23.60       21.90      1.79 o 
  -4  -6   9       17.09       18.41      1.83 o 
  -3  -6   9      122.44      122.89      2.27 o 
  -2  -6   9      107.11      107.93      2.97 o 
  -1  -6   9        4.07        5.74      1.96 o 
   0  -6   9      374.85      366.68      9.63 o 
   1  -6   9        4.60        2.99      1.98 o 
   2  -6   9       94.03       91.61      2.82 o 
   3  -6   9       23.56       24.23      3.25 o 
   4  -6   9       27.43       34.95      3.24 o 
   5  -6   9       28.69       32.38      3.42 o 
   6  -6   9        0.33       -1.78      1.92 o 
   7  -6   9        1.22        2.74      2.20 o 
  -9  -5   9        2.46        2.89      2.22 o 
  -8  -5   9        1.25        0.33      2.03 o 
  -7  -5   9       26.36       29.29      2.26 o 
  -6  -5   9       61.19       63.89      2.27 o 
  -5  -5   9       13.35       17.48      1.87 o 
  -4  -5   9        2.54        1.85      1.61 o 
  -3  -5   9        3.65        0.62      2.00 o 
  -2  -5   9       28.30       28.00      3.90 o 
  -1  -5   9        0.83        1.23      1.93 o 
   0  -5   9      335.25      342.06     18.19 o 
   1  -5   9        0.20       -2.03      2.03 o 
   2  -5   9       75.27       72.14      2.41 o 
   3  -5   9       19.51       19.74      2.55 o 
   4  -5   9        1.22        0.07      1.59 o 
   5  -5   9       10.65       11.05      2.03 o 
   6  -5   9        0.45       -0.31      1.88 o 
   7  -5   9        0.34       -0.70      1.91 o 
 -10  -4   9       12.08       12.11      2.53 o 
  -9  -4   9       53.74       56.43      2.66 o 
  -8  -4   9        3.05        3.48      2.09 o 
  -7  -4   9       11.58       10.56      1.97 o 
  -6  -4   9       47.48       54.03      2.17 o 
  -5  -4   9       55.24       53.10      2.11 o 
  -4  -4   9       18.62       21.87      1.77 o 
  -3  -4   9       40.13       33.75      2.21 o 
  -2  -4   9      166.51      157.74      4.52 o 
  -1  -4   9       39.17       37.82      2.16 o 
   0  -4   9      529.36      512.37      3.79 o 
   1  -4   9      155.16      141.64      5.86 o 
   2  -4   9       20.98       19.92      2.16 o 
   3  -4   9       40.61       41.28      2.97 o 
   4  -4   9        4.41        5.79      1.86 o 
   5  -4   9        2.82        3.59      2.40 o 
   6  -4   9        4.65        9.18      2.51 o 
   7  -4   9       32.77       35.77      3.08 o 
 -10  -3   9        0.26        1.81      2.32 o 
  -9  -3   9       30.08       34.39      2.51 o 
  -8  -3   9        0.03        0.67      1.83 o 
  -7  -3   9        1.08        3.30      1.96 o 
  -6  -3   9       14.03       13.27      1.80 o 
  -5  -3   9        8.22        7.84      1.71 o 
  -4  -3   9       11.07       12.16      1.55 o 
  -3  -3   9        0.10        0.17      1.41 o 
  -2  -3   9       33.47       34.20      2.44 o 
  -1  -3   9      288.67      294.32      3.64 o 
   0  -3   9      258.30      243.74      9.39 o 
   1  -3   9       24.44       25.60      1.86 o 
   2  -3   9       15.61       15.95      1.38 o 
   3  -3   9       22.25       23.32      1.89 o 
   4  -3   9       40.86       40.68      2.47 o 
   5  -3   9        0.15       -0.84      2.30 o 
   6  -3   9        8.81       12.22      2.50 o 
   7  -3   9       14.08       14.50      3.05 o 
 -10  -2   9       17.79       15.86      2.47 o 
  -9  -2   9       55.58       55.22      3.32 o 
  -8  -2   9        4.30        6.39      1.94 o 
  -7  -2   9       80.20       82.53      3.64 o 
  -6  -2   9       46.64       46.35      1.88 o 
  -5  -2   9       12.25       14.77      1.72 o 
  -4  -2   9      164.19      164.41      5.76 o 
  -3  -2   9       12.88       12.89      1.74 o 
  -2  -2   9       59.23       60.82      2.59 o 
  -1  -2   9        9.07        9.60      1.88 o 
   0  -2   9        2.91        0.52      1.68 o 
   1  -2   9       19.74       18.20      1.82 o 
   2  -2   9      199.52      194.26     12.29 o 
   3  -2   9      283.11      275.28     12.04 o 
   4  -2   9       10.20       12.71      2.39 o 
   5  -2   9       15.82       14.05      2.00 o 
   6  -2   9        1.62        2.85      3.37 o 
   7  -2   9       30.33       30.13      2.89 o 
 -11  -1   9        5.13        4.35      2.95 o 
 -10  -1   9        6.65        6.48      2.77 o 
  -9  -1   9       15.92       17.31      2.38 o 
  -8  -1   9       23.52       26.63      2.00 o 
  -7  -1   9       33.13       37.42      1.82 o 
  -6  -1   9        7.81        7.48      1.32 o 
  -5  -1   9        7.08        8.55      1.52 o 
  -4  -1   9        1.20       -0.01      1.46 o 
  -3  -1   9       15.20       14.97      1.87 o 
  -2  -1   9       26.06       21.70      2.24 o 
  -1  -1   9       49.81       52.71      2.30 o 
   0  -1   9        0.10        0.91      1.32 o 
   1  -1   9        6.24        5.87      1.57 o 
   2  -1   9       53.72       47.95      2.46 o 
   3  -1   9        0.17        1.06      1.72 o 
   4  -1   9       10.52        7.59      1.69 o 
   5  -1   9       32.60       32.98      2.83 o 
   6  -1   9        0.07        0.02      1.98 o 
   7  -1   9        0.15        2.41      2.61 o 
 -11   0   9        0.11        0.05      2.98 o 
 -10   0   9        5.88        4.21      3.05 o 
  -9   0   9        0.71       -0.14      2.08 o 
  -8   0   9       18.83       18.00      1.94 o 
  -7   0   9        3.50        4.17      1.68 o 
  -6   0   9       65.55       64.66      2.17 o 
  -5   0   9       55.81       48.86      2.60 o 
  -4   0   9       36.56       34.38      2.26 o 
  -3   0   9      114.66      119.34      3.11 o 
  -2   0   9      229.15      236.16      3.81 o 
  -1   0   9       11.24        7.65      2.21 o 
   0   0   9        0.91        1.29      1.48 o 
   1   0   9        4.32        5.98      1.41 o 
   2   0   9       64.25       49.97      2.06 o 
   3   0   9      172.09      148.00      7.48 o 
   4   0   9       40.59       49.99      2.70 o 
   5   0   9      115.81      117.87      7.43 o 
   6   0   9        3.92        2.59      2.44 o 
   7   0   9       11.13       11.36      2.75 o 
 -11   1   9        0.58        0.19      6.01 o 
 -10   1   9        1.55        1.82      2.98 o 
  -9   1   9        3.47        4.31      2.87 o 
  -8   1   9       52.67       50.24      4.24 o 
  -7   1   9       47.82       46.43      3.95 o 
  -6   1   9       26.12       27.52      1.89 o 
  -5   1   9      274.82      263.92      4.27 o 
  -4   1   9        5.71        6.91      1.74 o 
  -3   1   9       69.33       73.51      2.75 o 
  -2   1   9      164.41      174.54      5.28 o 
  -1   1   9      158.54      153.46      3.18 o 
   0   1   9       29.40       25.70      2.73 o 
   1   1   9        8.12       13.17      2.43 o 
   2   1   9       41.54       27.03      4.54 o 
   3   1   9       26.16       26.56      2.30 o 
   4   1   9        0.20       -0.39      1.76 o 
   5   1   9        2.35        1.54      2.41 o 
   6   1   9       37.04       40.35      2.99 o 
   7   1   9       22.08       25.81      3.02 o 
 -10   2   9        3.70        5.94      3.72 o 
  -9   2   9        0.16        2.73      3.45 o 
  -8   2   9        3.91        7.49      3.28 o 
  -7   2   9        1.42       -1.15      3.05 o 
  -6   2   9      312.11      278.19      5.50 o 
  -5   2   9      153.17      142.66      3.80 o 
  -4   2   9       22.63       19.43      2.01 o 
  -3   2   9       32.84       32.43      2.87 o 
  -2   2   9        5.75        8.15      2.24 o 
  -1   2   9      736.13      747.93     31.06 o 
   0   2   9       41.49       51.56      6.96 o 
   1   2   9        7.65        6.24      1.97 o 
   2   2   9       23.17       22.08      2.20 o 
   3   2   9        0.96        1.39      1.80 o 
   4   2   9        4.02        4.00      2.39 o 
   5   2   9       37.25       39.16      2.81 o 
   6   2   9       28.02       26.50      2.78 o 
 -11   3   9        0.81        1.73      4.10 o 
 -10   3   9       10.26       11.41      3.85 o 
  -9   3   9       16.20       12.54      3.73 o 
  -8   3   9        1.71        3.45      3.32 o 
  -7   3   9       10.57        6.74      3.41 o 
  -6   3   9       21.83       20.65      3.29 o 
  -5   3   9      358.22      360.45      5.81 o 
  -4   3   9       66.38       64.53      2.62 o 
  -3   3   9        0.83       -0.04      2.81 o 
  -2   3   9      236.02      254.57      5.38 o 
  -1   3   9       20.12       20.91      2.07 o 
   0   3   9       34.40       37.95      3.37 o 
   1   3   9        3.75        5.90      2.58 o 
   2   3   9        9.14        8.70      2.22 o 
   3   3   9       32.82       31.40      2.50 o 
   4   3   9        2.05        1.67      2.34 o 
   5   3   9        0.13        2.90      2.44 o 
   6   3   9       21.78       28.38      2.59 o 
 -11   4   9        2.14        1.52      4.44 o 
 -10   4   9       23.79       26.91      4.26 o 
  -9   4   9       65.81       72.10      4.73 o 
  -8   4   9        0.20       -1.68      3.09 o 
  -7   4   9        5.75        6.38      3.32 o 
  -6   4   9       36.49       32.54      3.37 o 
  -5   4   9       32.88       27.67      3.20 o 
  -4   4   9       56.18       50.83      2.60 o 
  -3   4   9       49.97       56.08      3.10 o 
  -2   4   9      348.53      363.54     15.69 o 
  -1   4   9      966.74     1051.56     57.65 o 
   0   4   9        0.04       -1.35      1.93 o 
   1   4   9        0.02       -0.19      1.52 o 
   2   4   9       26.06       24.35      1.71 o 
   3   4   9        2.05        4.51      1.57 o 
   4   4   9        0.51        1.17      1.63 o 
   5   4   9        1.22        0.23      2.49 o 
 -10   5   9        3.15        4.48      3.93 o 
  -9   5   9       42.24       50.88      4.53 o 
  -8   5   9        5.39        5.21      3.46 o 
  -7   5   9       34.31       32.04      2.88 o 
  -6   5   9        1.34        0.71      3.24 o 
  -5   5   9       10.11        9.63      2.25 o 
  -4   5   9       51.11       48.09      2.72 o 
  -3   5   9       83.70       78.21      2.78 o 
  -2   5   9      311.18      334.90     20.97 o 
  -1   5   9       12.28       11.85      1.88 o 
   0   5   9       47.68       46.58      1.94 o 
   1   5   9        0.24       -1.16      1.59 o 
   2   5   9       11.14       11.54      1.78 o 
   3   5   9       17.10       16.58      1.61 o 
   4   5   9        0.00       -1.92      1.92 o 
   5   5   9        1.56        3.08      1.78 o 
 -10   6   9        6.79        1.28      4.09 o 
  -9   6   9        2.71        0.95      3.24 o 
  -8   6   9        0.06        3.60      3.49 o 
  -7   6   9        6.62        7.65      3.22 o 
  -6   6   9       15.67       10.37      3.21 o 
  -5   6   9       24.36       17.24      2.45 o 
  -4   6   9       40.00       43.94      3.57 o 
  -3   6   9       21.88       20.32      2.61 o 
  -2   6   9       16.48       14.27      2.04 o 
  -1   6   9       48.73       53.74      2.08 o 
   0   6   9        1.14       -0.35      1.63 o 
   1   6   9      102.95      114.84      3.08 o 
   2   6   9        9.77       10.47      1.61 o 
   3   6   9        1.88        0.59      1.83 o 
   4   6   9        1.02        0.47      2.06 o 
 -10   7   9       18.05       14.79      4.30 o 
  -9   7   9        0.61        0.69      3.57 o 
  -8   7   9        1.36        1.29      3.57 o 
  -7   7   9       12.83       15.43      2.93 o 
  -6   7   9        2.86       -0.44      2.29 o 
  -5   7   9        2.58        2.60      2.25 o 
  -4   7   9       39.35       43.62      3.68 o 
  -3   7   9        2.27        4.64      1.94 o 
  -2   7   9       74.84       72.95      3.02 o 
  -1   7   9       51.80       57.91      2.62 o 
   0   7   9       56.72       58.96      3.38 o 
   1   7   9        5.88        5.34      1.57 o 
   2   7   9       11.47       15.50      1.77 o 
   3   7   9        8.61        9.30      1.96 o 
  -9   8   9        0.90        1.00      3.70 o 
  -8   8   9        0.49       -0.95      3.28 o 
  -7   8   9        0.14        2.66      3.16 o 
  -6   8   9        4.89        3.89      3.24 o 
  -5   8   9        0.40       -0.07      3.26 o 
  -4   8   9        5.94        6.50      2.53 o 
  -3   8   9       11.10        5.99      3.62 o 
  -2   8   9       15.93       15.18      2.12 o 
  -1   8   9       15.86       16.06      2.10 o 
   0   8   9       19.32       21.59      2.19 o 
   1   8   9       24.47       35.29      4.41 o 
   2   8   9       15.32       16.92      2.06 o 
  -8   9   9        7.13       11.74      3.80 o 
  -7   9   9        5.28        3.28      3.17 o 
  -6   9   9        0.38       -1.01      3.10 o 
  -5   9   9       18.54       19.09      3.60 o 
  -4   9   9        3.26        1.68      2.24 o 
  -3   9   9        0.96       -0.97      2.33 o 
  -2   9   9       17.34       17.51      2.17 o 
  -1   9   9        0.58        0.89      1.77 o 
   0   9   9       24.43       25.74      1.99 o 
   1   9   9       17.45       18.77      2.46 o 
  -7  10   9        3.38        3.06      3.21 o 
  -6  10   9        9.96       13.75      3.78 o 
  -5  10   9       15.68       16.32      3.04 o 
  -4  10   9        0.47       -0.68      2.04 o 
  -3  10   9        4.72        1.16      3.34 o 
  -2  10   9        0.80        0.84      2.21 o 
  -1  10   9        0.35        0.96      1.91 o 
   0  10   9        3.93        5.18      1.93 o 
  -1 -11  10        1.38        3.05      2.41 o 
   0 -11  10        0.24        4.53      2.14 o 
  -4 -10  10        2.41        3.16      2.09 o 
  -3 -10  10       23.39       25.68      2.18 o 
  -2 -10  10       51.70       53.26      9.17 o 
  -1 -10  10       41.77       45.23      2.75 o 
   0 -10  10        6.29        5.04      2.40 o 
   1 -10  10        1.29        2.14      2.43 o 
   2 -10  10        7.30       13.54      2.60 o 
   3 -10  10        8.91        6.92      2.23 o 
  -5  -9  10        7.89        8.62      1.93 o 
  -4  -9  10        3.30        1.80      1.99 o 
  -3  -9  10        3.52        1.56      1.88 o 
  -2  -9  10        3.29        4.28      1.76 o 
  -1  -9  10       35.56       35.88      2.48 o 
   0  -9  10        8.60       10.77      4.40 o 
   1  -9  10       44.76       44.69      3.60 o 
   2  -9  10       67.82       73.63      6.28 o 
   3  -9  10       27.31       25.26      2.66 o 
   4  -9  10        0.30        0.37      2.47 o 
  -7  -8  10       12.00       14.83      2.23 o 
  -6  -8  10        3.81        3.01      1.74 o 
  -5  -8  10        3.51        2.77      1.87 o 
  -4  -8  10        1.29       -0.26      2.06 o 
  -3  -8  10        7.58        7.29      1.75 o 
  -2  -8  10        3.16        5.68      1.98 o 
  -1  -8  10        0.06       -1.29      2.34 o 
   0  -8  10        0.37       -2.53      2.53 o 
   1  -8  10       20.79       19.88      2.49 o 
   2  -8  10        4.02        8.27      2.50 o 
   3  -8  10        2.28        1.07      2.26 o 
   4  -8  10        3.15        7.53      2.34 o 
   5  -8  10        0.00        0.77      2.08 o 
  -7  -7  10       14.57       14.61      2.18 o 
  -6  -7  10        0.03       -1.26      1.90 o 
  -5  -7  10        4.08        5.05      1.84 o 
  -4  -7  10       74.32       78.24      5.92 o 
  -3  -7  10       10.25       11.83      2.53 o 
  -2  -7  10      107.44      101.16      2.92 o 
  -1  -7  10       14.38       11.34      3.08 o 
   0  -7  10        7.50        8.88      2.29 o 
   1  -7  10        0.72        0.91      1.90 o 
   2  -7  10        8.02        6.23      2.26 o 
   3  -7  10        3.43        2.01      1.80 o 
   4  -7  10        0.66        2.68      1.73 o 
   5  -7  10        3.92        2.25      1.74 o 
  -8  -6  10       35.36       33.21      2.70 o 
  -7  -6  10       23.62       21.55      1.83 o 
  -6  -6  10       10.99        9.85      1.85 o 
  -5  -6  10       20.10       22.09      2.29 o 
  -4  -6  10       20.12       24.32      2.76 o 
  -3  -6  10        3.70        4.93      1.57 o 
  -2  -6  10       24.00       16.58      2.02 o 
  -1  -6  10       63.16       62.59      3.74 o 
   0  -6  10        9.96        9.00      2.26 o 
   1  -6  10        2.66       -1.34      2.96 o 
   2  -6  10        1.53        5.93      2.37 o 
   3  -6  10        3.11        3.44      2.16 o 
   4  -6  10       12.41       14.07      2.05 o 
   5  -6  10       15.10       17.60      3.20 o 
   6  -6  10       17.69       17.14      3.44 o 
  -9  -5  10        5.75        6.73      2.14 o 
  -8  -5  10        0.89        0.60      1.95 o 
  -7  -5  10       15.19       16.67      2.08 o 
  -6  -5  10        3.99        5.25      2.07 o 
  -5  -5  10       29.34       30.94      2.02 o 
  -4  -5  10       46.86       45.66      2.42 o 
  -3  -5  10        0.03        0.82      2.60 o 
  -2  -5  10      451.87      435.04      4.41 o 
  -1  -5  10       10.64        7.34      2.23 o 
   0  -5  10       20.75       17.99      2.38 o 
   1  -5  10       21.78       25.12      1.96 o 
   2  -5  10        5.22        5.10      2.21 o 
   3  -5  10        2.45        4.27      1.92 o 
   4  -5  10        0.03       -1.38      1.71 o 
   5  -5  10       32.60       37.52      2.34 o 
   6  -5  10        8.70       11.63      2.17 o 
  -9  -4  10       11.59        6.55      3.04 o 
  -8  -4  10        0.33        0.21      2.08 o 
  -7  -4  10       27.25       28.11      1.96 o 
  -6  -4  10      112.60      108.49      2.53 o 
  -5  -4  10       67.39       64.98      2.23 o 
  -4  -4  10       42.16       45.97      2.23 o 
  -3  -4  10        8.73       13.03      2.05 o 
  -2  -4  10      407.77      430.65      4.24 o 
  -1  -4  10      267.51      254.78      2.84 o 
   0  -4  10        0.33        1.36      1.49 o 
   1  -4  10       76.22       73.81      2.28 o 
   2  -4  10       43.54       46.48      2.09 o 
   3  -4  10        0.62       -0.62      1.77 o 
   4  -4  10        5.07        4.35      1.93 o 
   5  -4  10        1.93        1.67      1.71 o 
   6  -4  10        0.42        0.74      2.20 o 
 -10  -3  10        0.07       -1.50      2.25 o 
  -9  -3  10       11.78       11.42      2.15 o 
  -8  -3  10        0.17        1.04      1.97 o 
  -7  -3  10        3.15        5.86      1.88 o 
  -6  -3  10        0.53       -0.41      1.91 o 
  -5  -3  10       35.60       35.36      1.71 o 
  -4  -3  10        0.56        1.52      1.65 o 
  -3  -3  10      111.70      107.54      2.28 o 
  -2  -3  10       46.98       47.20      1.95 o 
  -1  -3  10      122.15      118.18      2.54 o 
   0  -3  10      104.60      102.99      4.54 o 
   1  -3  10      103.14      100.25      4.00 o 
   2  -3  10       12.00       11.09      1.43 o 
   3  -3  10        1.22        0.81      1.44 o 
   4  -3  10        5.31        5.70      2.24 o 
   5  -3  10        7.61        8.24      2.58 o 
   6  -3  10       15.99       14.65      2.81 o 
 -10  -2  10        0.67        0.96      2.45 o 
  -9  -2  10        0.62        0.69      2.17 o 
  -8  -2  10        3.43        3.10      2.04 o 
  -7  -2  10        0.00       -1.08      1.75 o 
  -6  -2  10        3.99        3.99      1.62 o 
  -5  -2  10       60.96       54.79      1.91 o 
  -4  -2  10      198.53      185.96      3.78 o 
  -3  -2  10       16.76       24.91      2.33 o 
  -2  -2  10      499.28      499.27     24.66 o 
  -1  -2  10        0.96       -0.05      1.52 o 
   0  -2  10        1.70        1.01      1.16 o 
   1  -2  10       26.74       25.78      1.45 o 
   2  -2  10        7.95        6.49      1.86 o 
   3  -2  10       23.11       29.81      1.88 o 
   4  -2  10       12.96       12.09      2.04 o 
   5  -2  10        3.13        0.94      1.92 o 
   6  -2  10        8.80       11.59      3.50 o 
 -10  -1  10       11.09       10.58      2.46 o 
  -9  -1  10        6.80        6.55      2.28 o 
  -8  -1  10       21.57       19.88      1.87 o 
  -7  -1  10        5.89        6.29      1.89 o 
  -6  -1  10        1.75        2.29      1.78 o 
  -5  -1  10        6.69        4.91      1.63 o 
  -4  -1  10       28.48       24.96      1.84 o 
  -3  -1  10        0.05       -0.57      1.51 o 
  -2  -1  10       15.66       13.38      2.23 o 
  -1  -1  10      423.06      419.73      5.64 o 
   0  -1  10       25.19       26.20      1.49 o 
   1  -1  10      133.63      109.93      6.04 o 
   2  -1  10       17.27       26.94      2.38 o 
   3  -1  10       99.86       93.28      6.48 o 
   4  -1  10       21.72       26.22      2.64 o 
   5  -1  10       10.48       10.83      2.84 o 
   6  -1  10       15.43       10.62      4.53 o 
 -10   0  10        6.51        5.44      3.40 o 
  -9   0  10        1.81        2.33      2.64 o 
  -8   0  10        0.13       -0.10      2.05 o 
  -7   0  10       49.83       49.38      2.33 o 
  -6   0  10      135.01      135.93      2.64 o 
  -5   0  10      164.05      167.04      3.78 o 
  -4   0  10        0.17        0.71      1.64 o 
  -3   0  10        0.58       -0.33      1.33 o 
  -2   0  10      174.26      166.74      2.72 o 
  -1   0  10       61.88       59.12      3.13 o 
   0   0  10       16.00       20.27      1.62 o 
   1   0  10       55.72       48.95      1.86 o 
   2   0  10       26.12       26.49      1.79 o 
   3   0  10        1.70        2.33      2.16 o 
   4   0  10        0.68       -1.21      2.37 o 
   5   0  10        2.32       -0.81      2.02 o 
   6   0  10       26.36       25.67      4.41 o 
 -10   1  10        0.99        1.59      3.98 o 
  -9   1  10        0.01        1.91      3.30 o 
  -8   1  10        4.84        2.64      3.45 o 
  -7   1  10        5.34        3.90      2.22 o 
  -6   1  10       37.72       37.88      2.20 o 
  -5   1  10        0.01       -1.54      1.54 o 
  -4   1  10       12.29       10.88      1.76 o 
  -3   1  10       91.60       89.56      1.97 o 
  -2   1  10       51.60       52.72      2.22 o 
  -1   1  10      106.54       97.06      2.21 o 
   0   1  10      179.28      172.98      5.21 o 
   1   1  10        1.19        1.59      2.09 o 
   2   1  10        0.82        0.99      2.11 o 
   3   1  10       33.64       36.75      4.46 o 
   4   1  10       48.11       44.72      8.16 o 
   5   1  10        6.74        4.46      2.44 o 
   6   1  10       56.65       58.04      8.32 o 
 -10   2  10       11.88       15.04      3.61 o 
  -9   2  10        2.16        5.44      3.53 o 
  -8   2  10        1.21        3.98      3.40 o 
  -7   2  10      118.51      114.83      4.60 o 
  -6   2  10       12.69        8.30      3.20 o 
  -5   2  10        0.68        1.32      2.52 o 
  -4   2  10      109.94      105.10      5.14 o 
  -3   2  10       31.55       35.27      3.76 o 
  -2   2  10      141.54      144.16      3.05 o 
  -1   2  10      273.50      264.72      8.21 o 
   0   2  10        0.00       -1.74      2.18 o 
   1   2  10       50.09       51.14      2.53 o 
   2   2  10        5.44        5.01      2.11 o 
   3   2  10        4.26        5.01      1.93 o 
   4   2  10        0.52        0.05      2.39 o 
   5   2  10       45.96       50.10      4.04 o 
 -10   3  10        4.13        7.27      3.74 o 
  -9   3  10       10.32        7.98      3.60 o 
  -8   3  10        0.06        2.04      3.77 o 
  -7   3  10        0.88        2.57      2.20 o 
  -6   3  10        0.01        1.16      3.22 o 
  -5   3  10       44.99       47.26      3.36 o 
  -4   3  10       11.17        9.42      2.22 o 
  -3   3  10      207.54      223.22      4.12 o 
  -2   3  10       21.68       23.04      4.05 o 
  -1   3  10        1.38        3.49      2.06 o 
   0   3  10       72.56       69.97      2.69 o 
   1   3  10       55.33       56.96      8.49 o 
   2   3  10       11.10       13.90      2.20 o 
   3   3  10        5.59        5.62      2.19 o 
   4   3  10        2.62        3.68      2.53 o 
   5   3  10       33.04       43.34      3.38 o 
 -10   4  10       19.50       21.41      4.12 o 
  -9   4  10        6.02        7.21      3.85 o 
  -8   4  10        4.79        6.14      3.66 o 
  -7   4  10       10.87        7.47      3.09 o 
  -6   4  10       15.06       15.43      3.18 o 
  -5   4  10        8.55       12.50      2.92 o 
  -4   4  10       74.67       75.64      2.74 o 
  -3   4  10       17.70       20.57      2.46 o 
  -2   4  10      152.55      162.40     11.54 o 
  -1   4  10        7.23        5.47      2.25 o 
   0   4  10        1.54        1.23      1.59 o 
   1   4  10       13.71       12.83      2.41 o 
   2   4  10        2.98        4.78      2.11 o 
   3   4  10        7.37        5.59      2.34 o 
   4   4  10        7.65        9.50      2.67 o 
   5   4  10        3.51        2.90      2.58 o 
 -10   5  10        0.61       -0.77      3.54 o 
  -9   5  10        0.09        1.15      3.44 o 
  -8   5  10        8.47        4.18      3.81 o 
  -7   5  10        0.19        3.69      2.93 o 
  -6   5  10       13.50       13.04      2.97 o 
  -5   5  10        6.67        5.14      3.17 o 
  -4   5  10       52.59       53.52      3.04 o 
  -3   5  10        1.45        2.73      2.40 o 
  -2   5  10        1.70        4.25      4.83 o 
  -1   5  10        6.96        8.23      2.42 o 
   0   5  10       25.68       23.38      5.88 o 
   1   5  10        0.44        1.16      2.15 o 
   2   5  10       24.46       26.11      2.58 o 
   3   5  10       46.67       50.05      4.60 o 
   4   5  10        5.28        4.80      2.59 o 
 -10   6  10        1.07        0.99      3.96 o 
  -9   6  10        0.05       -2.09      4.17 o 
  -8   6  10        3.03       -0.07      3.20 o 
  -7   6  10        2.79        5.69      3.22 o 
  -6   6  10       11.85       10.46      2.37 o 
  -5   6  10       14.34       14.14      3.17 o 
  -4   6  10       77.86       81.82      3.47 o 
  -3   6  10       38.94       35.11      2.84 o 
  -2   6  10      107.63      102.92      3.29 o 
  -1   6  10       33.39       36.66      2.86 o 
   0   6  10        2.05        2.33      1.84 o 
   1   6  10       14.23       14.53      2.01 o 
   2   6  10        8.56        6.91      2.03 o 
   3   6  10        2.03        3.19      1.58 o 
  -9   7  10        0.32       -0.93      4.08 o 
  -8   7  10        3.52        1.17      3.62 o 
  -7   7  10        2.57        3.32      3.05 o 
  -6   7  10        4.21        1.69      3.24 o 
  -5   7  10        0.00       -2.35      2.93 o 
  -4   7  10        0.16        2.23      2.78 o 
  -3   7  10       29.19       28.70      2.59 o 
  -2   7  10        9.45       14.95      2.62 o 
  -1   7  10        4.21        3.14      2.30 o 
   0   7  10        0.05        0.17      1.82 o 
   1   7  10        0.65        3.55      1.98 o 
   2   7  10        4.25        2.96      1.96 o 
  -8   8  10        2.99        0.60      3.70 o 
  -7   8  10        0.67        1.85      3.18 o 
  -6   8  10        2.59        3.93      2.52 o 
  -5   8  10       20.13       27.86      3.93 o 
  -4   8  10        0.10       -0.05      2.47 o 
  -3   8  10        0.40        1.96      2.38 o 
  -2   8  10        3.52        2.46      2.16 o 
  -1   8  10        0.00        1.07      1.92 o 
   0   8  10       24.27       21.59      2.23 o 
   1   8  10       22.92       17.58      2.28 o 
  -7   9  10        0.05       -0.15      2.42 o 
  -6   9  10        2.60        4.13      2.82 o 
  -5   9  10       14.53       20.19      3.81 o 
  -4   9  10       18.77       19.96      2.90 o 
  -3   9  10        1.07        1.69      1.96 o 
  -2   9  10        0.20        0.26      1.86 o 
  -1   9  10       23.36       28.40      2.68 o 
   0   9  10        0.19       -2.10      2.10 o 
  -5  10  10        0.58        0.13      2.76 o 
  -4  10  10       20.48       24.29      3.14 o 
  -3  10  10        0.01       -2.21      2.21 o 
  -2 -10  11        4.27       -0.13      2.22 o 
  -1 -10  11        0.22        3.00      2.07 o 
   0 -10  11        8.90        8.88      2.68 o 
   1 -10  11        2.22        1.15      2.49 o 
  -4  -9  11        3.00        2.25      1.57 o 
  -3  -9  11        0.42       -0.89      2.37 o 
  -2  -9  11       32.49       31.10      6.62 o 
  -1  -9  11        1.53        0.72      2.48 o 
   0  -9  11        0.04        1.25      2.51 o 
   1  -9  11        4.22        8.59      2.47 o 
   2  -9  11        6.70        5.96      2.54 o 
  -6  -8  11        3.15        0.90      1.90 o 
  -5  -8  11       16.01       12.96      1.89 o 
  -4  -8  11        0.07        1.71      1.62 o 
  -3  -8  11        1.17        1.71      1.93 o 
  -2  -8  11       13.10       14.31      3.16 o 
  -1  -8  11        5.83        5.65      2.28 o 
   0  -8  11       23.82       28.05      2.45 o 
   1  -8  11        8.07        6.11      2.35 o 
   2  -8  11        1.66        0.42      2.30 o 
   3  -8  11        2.15        5.01      2.01 o 
   4  -8  11        1.86        4.41      2.29 o 
  -7  -7  11       32.02       30.39      2.17 o 
  -6  -7  11        2.54        0.80      1.90 o 
  -5  -7  11       20.01       17.17      2.05 o 
  -4  -7  11        2.60        1.77      1.88 o 
  -3  -7  11        1.49        0.50      1.84 o 
  -2  -7  11        0.78       -0.88      1.93 o 
  -1  -7  11       13.76       14.38      2.43 o 
   0  -7  11       56.16       62.15      2.90 o 
   1  -7  11       15.61       16.32      2.40 o 
   2  -7  11        5.15        0.91      3.50 o 
   3  -7  11        0.35       -0.33      2.31 o 
   4  -7  11       19.72       24.84      2.22 o 
  -8  -6  11       12.34        9.56      2.27 o 
  -7  -6  11        6.53        3.96      2.17 o 
  -6  -6  11        0.44        1.66      2.24 o 
  -5  -6  11        0.55        2.10      1.82 o 
  -4  -6  11       16.31       16.37      2.33 o 
  -3  -6  11       79.19       79.41      7.43 o 
  -2  -6  11        7.69       10.54      2.18 o 
  -1  -6  11        1.88        1.40      2.70 o 
   0  -6  11        0.36        0.94      2.26 o 
   1  -6  11        8.97        8.76      2.05 o 
   2  -6  11        3.26        1.61      2.35 o 
   3  -6  11        0.00        0.04      1.79 o 
   4  -6  11        0.11       -0.50      2.02 o 
   5  -6  11        1.51        3.58      3.24 o 
  -8  -5  11       13.69       14.20      2.31 o 
  -7  -5  11       15.28       12.90      2.08 o 
  -6  -5  11       14.35       13.69      2.03 o 
  -5  -5  11       26.04       24.37      1.85 o 
  -4  -5  11       33.30       32.50      2.15 o 
  -3  -5  11       57.27       59.38      5.30 o 
  -2  -5  11       26.92       29.58      4.34 o 
  -1  -5  11        0.19       -0.18      1.74 o 
   0  -5  11        0.26        0.14      1.88 o 
   1  -5  11       16.32       15.45      2.07 o 
   2  -5  11       39.57       40.08      2.09 o 
   3  -5  11        6.09        4.63      1.55 o 
   4  -5  11        0.26       -1.23      1.92 o 
   5  -5  11       16.09       17.87      2.30 o 
  -9  -4  11        3.33        2.53      2.31 o 
  -8  -4  11        0.00        1.21      2.07 o 
  -7  -4  11        0.94        0.62      1.88 o 
  -6  -4  11       10.17       10.05      1.96 o 
  -5  -4  11        1.07       -1.08      2.17 o 
  -4  -4  11       30.67       30.28      2.20 o 
  -3  -4  11       57.95       51.23      1.84 o 
  -2  -4  11       17.57       19.51      1.69 o 
  -1  -4  11        0.47       -0.75      1.80 o 
   0  -4  11        2.03        2.52      2.12 o 
   1  -4  11        6.88        7.75      1.73 o 
   2  -4  11        9.57       10.15      1.77 o 
   3  -4  11        1.28        0.72      1.54 o 
   4  -4  11       68.04       78.45      5.54 o 
   5  -4  11        7.56        4.21      2.19 o 
  -9  -3  11        0.08        1.00      2.00 o 
  -8  -3  11        3.04        2.84      2.04 o 
  -7  -3  11        5.35        6.19      2.04 o 
  -6  -3  11        0.19       -1.87      2.27 o 
  -5  -3  11       55.86       52.43      2.05 o 
  -4  -3  11      457.91      444.56     24.28 o 
  -3  -3  11       62.79       66.21      2.03 o 
  -2  -3  11       12.35       10.82      1.48 o 
  -1  -3  11       96.14       97.73      2.16 o 
   0  -3  11       41.12       39.12      1.96 o 
   1  -3  11        3.75        6.97      1.36 o 
   2  -3  11        1.81        3.24      1.34 o 
   3  -3  11        2.61        2.01      1.58 o 
   4  -3  11       13.30       17.60      2.45 o 
   5  -3  11        5.92        2.34      2.13 o 
 -10  -2  11        1.38        1.59      2.38 o 
  -9  -2  11        0.12       -0.18      2.15 o 
  -8  -2  11        2.69        2.16      1.99 o 
  -7  -2  11        7.99        6.99      1.70 o 
  -6  -2  11       12.63       14.50      1.87 o 
  -5  -2  11      154.58      152.26      2.65 o 
  -4  -2  11       66.83       68.08      1.99 o 
  -3  -2  11       42.10       46.02      1.89 o 
  -2  -2  11        9.48       12.48      1.89 o 
  -1  -2  11       13.80       16.69      1.83 o 
   0  -2  11       31.60       30.59      1.65 o 
   1  -2  11       49.19       48.51      2.95 o 
   2  -2  11        0.65       -1.55      1.72 o 
   3  -2  11       33.34       38.17      1.94 o 
   4  -2  11        0.12        1.40      1.69 o 
   5  -2  11        4.06        7.85      2.41 o 
 -10  -1  11        0.12        0.09      2.91 o 
  -9  -1  11        0.01       -0.36      2.62 o 
  -8  -1  11        3.28        2.55      1.84 o 
  -7  -1  11        3.93        4.07      1.93 o 
  -6  -1  11        0.21       -1.82      1.82 o 
  -5  -1  11       53.22       63.64      2.20 o 
  -4  -1  11      259.44      235.60      3.25 o 
  -3  -1  11      156.98      147.33      2.65 o 
  -2  -1  11       11.30       10.82      1.46 o 
  -1  -1  11      123.35      119.49      3.21 o 
   0  -1  11        2.31        2.16      1.58 o 
   1  -1  11        1.42        1.23      2.05 o 
   2  -1  11        0.19        0.23      1.53 o 
   3  -1  11        0.17        0.09      1.58 o 
   4  -1  11        0.18       -0.15      2.02 o 
   5  -1  11        0.02       -1.62      2.61 o 
 -10   0  11        1.08        2.85      5.68 o 
  -9   0  11        3.03        4.68      2.90 o 
  -8   0  11        8.45        8.44      1.97 o 
  -7   0  11        3.57        0.87      1.94 o 
  -6   0  11       46.96       38.72      2.32 o 
  -5   0  11       22.82       26.74      3.53 o 
  -4   0  11        2.85        1.96      1.61 o 
  -3   0  11        2.91        2.37      1.55 o 
  -2   0  11       10.96        9.92      1.56 o 
  -1   0  11      254.61      240.62      4.81 o 
   0   0  11      142.64      122.78      5.94 o 
   1   0  11        0.53       -0.99      1.58 o 
   2   0  11        0.34       -0.29      1.63 o 
   3   0  11        3.74        3.17      2.62 o 
   4   0  11       37.13       41.23      5.00 o 
   5   0  11        6.82        6.97      2.25 o 
 -10   1  11        4.10        4.09      3.76 o 
  -9   1  11        2.26        2.96      3.53 o 
  -8   1  11       11.04       12.46      3.58 o 
  -7   1  11        0.51       -0.24      1.63 o 
  -6   1  11       57.20       60.14      2.03 o 
  -5   1  11       97.70       96.75      2.18 o 
  -4   1  11        1.70        1.43      1.75 o 
  -3   1  11        3.94        2.92      1.58 o 
  -2   1  11       82.27       76.93      1.83 o 
  -1   1  11      171.72      157.09      5.92 o 
   0   1  11       15.45       15.63      2.23 o 
   1   1  11       89.43       72.90     10.22 o 
   2   1  11        1.18        1.92      2.06 o 
   3   1  11        2.00        4.17      1.87 o 
   4   1  11        5.24        5.39      2.60 o 
   5   1  11        4.98        4.15      3.98 o 
 -10   2  11        4.06        9.11      4.09 o 
  -9   2  11        5.29        1.43      3.84 o 
  -8   2  11       21.80       20.29      3.92 o 
  -7   2  11        3.09        5.93      3.05 o 
  -6   2  11        1.62        2.21      2.37 o 
  -5   2  11      101.13       94.06      3.33 o 
  -4   2  11       12.49       16.20      1.98 o 
  -3   2  11        1.20        1.13      2.31 o 
  -2   2  11       24.86       26.29      3.66 o 
  -1   2  11       16.56       16.17      2.24 o 
   0   2  11       10.61        6.04      2.29 o 
   1   2  11        8.74        8.50      2.25 o 
   2   2  11       17.47       18.54      2.00 o 
   3   2  11        7.64        6.84      2.40 o 
   4   2  11        2.13        3.04      2.61 o 
   5   2  11        9.98       13.93      3.41 o 
 -10   3  11        0.00        0.08      4.01 o 
  -9   3  11       18.99       21.64      4.36 o 
  -8   3  11        4.93        6.52      3.68 o 
  -7   3  11        0.27        0.27      2.76 o 
  -6   3  11        9.79        7.86      2.86 o 
  -5   3  11        6.51        5.62      2.74 o 
  -4   3  11        6.44       10.35      2.05 o 
  -3   3  11        4.16        5.73      2.28 o 
  -2   3  11        0.54       -0.21      2.00 o 
  -1   3  11        8.14        8.40      2.27 o 
   0   3  11       40.36       37.43      3.70 o 
   1   3  11       95.62       94.41      2.98 o 
   2   3  11       28.95       27.53      2.09 o 
   3   3  11        2.40        4.11      2.04 o 
   4   3  11        9.51        8.16      2.34 o 
 -10   4  11       13.68       13.63      4.20 o 
  -9   4  11        8.31        9.93      3.94 o 
  -8   4  11        0.50       -0.57      3.66 o 
  -7   4  11        0.47        0.00      2.86 o 
  -6   4  11        1.58        0.15      2.41 o 
  -5   4  11       11.12       10.74      3.06 o 
  -4   4  11       43.72       42.63      2.46 o 
  -3   4  11      119.49      126.43      4.33 o 
  -2   4  11        2.81        3.69      2.31 o 
  -1   4  11       20.48       18.90      2.14 o 
   0   4  11       28.79       28.09      2.44 o 
   1   4  11        1.76       -1.02      2.18 o 
   2   4  11        1.48        0.09      2.26 o 
   3   4  11       26.80       28.57      2.63 o 
   4   4  11       77.38       76.00      3.88 o 
  -9   5  11        6.08        7.49      4.42 o 
  -8   5  11        3.00        4.60      3.33 o 
  -7   5  11       11.63       12.76      3.53 o 
  -6   5  11        0.32       -2.90      2.90 o 
  -5   5  11       25.23       28.99      3.34 o 
  -4   5  11      140.19      139.91      5.46 o 
  -3   5  11       14.43       10.87      2.50 o 
  -2   5  11        4.49        0.38      2.55 o 
  -1   5  11        7.51        5.65      3.46 o 
   0   5  11       10.12        9.76      2.48 o 
   1   5  11        0.08       -0.62      2.34 o 
   2   5  11        2.95        0.38      2.36 o 
   3   5  11      107.03      115.31     14.08 o 
  -9   6  11        1.93        7.35      4.09 o 
  -8   6  11       13.33       14.64      3.33 o 
  -7   6  11       10.05       14.43      3.49 o 
  -6   6  11        1.63        5.18      3.02 o 
  -5   6  11       38.88       52.31      3.64 o 
  -4   6  11       41.62       45.99      2.78 o 
  -3   6  11       12.77       13.86      2.44 o 
  -2   6  11        0.50        0.37      2.05 o 
  -1   6  11        0.88        1.02      2.45 o 
   0   6  11        9.09        6.94      2.49 o 
   1   6  11        0.39       -1.35      2.37 o 
   2   6  11        8.32        8.84      3.56 o 
  -8   7  11        1.20       -0.87      3.58 o 
  -7   7  11       10.80       10.18      3.38 o 
  -6   7  11        9.88        3.48      2.65 o 
  -5   7  11       42.12       46.22      4.16 o 
  -4   7  11       23.59       29.02      2.92 o 
  -3   7  11        6.40       10.39      2.69 o 
  -2   7  11       12.29       11.30      2.50 o 
  -1   7  11        0.07       -0.93      2.01 o 
   0   7  11        0.84        0.49      2.16 o 
   1   7  11        4.04        1.08      2.86 o 
  -7   8  11        0.33        0.67      3.56 o 
  -6   8  11       37.10       46.47      4.28 o 
  -5   8  11        3.85        3.86      2.53 o 
  -4   8  11        0.00        0.38      2.20 o 
  -3   8  11        0.15        0.14      2.53 o 
  -2   8  11        0.04        3.78      4.36 o 
  -1   8  11        6.99        6.79      2.22 o 
   0   8  11        2.00        1.81      1.90 o 
  -5   9  11       31.36       31.32      3.40 o 
  -4   9  11       10.33       12.53      2.89 o 
  -3   9  11        0.50        2.11      2.58 o 
  -2   9  11        0.17        0.53      2.24 o 
  -3  -9  12        6.11        9.01      3.40 o 
  -2  -9  12        3.14        0.48      2.40 o 
  -1  -9  12       27.37       31.02      2.69 o 
   0  -9  12        5.04        3.21      3.98 o 
  -5  -8  12        0.08        2.52      1.90 o 
  -4  -8  12        0.35        1.24      2.37 o 
  -3  -8  12       13.85       12.62      2.50 o 
  -2  -8  12        0.82        1.42      2.45 o 
  -1  -8  12       25.30       35.16      8.54 o 
   0  -8  12        3.46        3.86      2.11 o 
   1  -8  12        2.68       -1.05      2.13 o 
   2  -8  12        6.02        4.69      3.68 o 
  -6  -7  12        4.40        0.58      1.91 o 
  -5  -7  12        0.13        0.58      2.29 o 
  -4  -7  12        0.54        0.93      2.27 o 
  -3  -7  12        0.02       -1.04      2.01 o 
  -2  -7  12        6.61        5.03      2.12 o 
  -1  -7  12       11.80       11.39      2.97 o 
   0  -7  12        3.83        5.13      1.96 o 
   1  -7  12        6.69        1.55      4.50 o 
   2  -7  12        2.23        4.79      1.78 o 
   3  -7  12        2.13        0.27      1.82 o 
  -7  -6  12       11.59       15.93      2.61 o 
  -6  -6  12        0.90        1.31      2.08 o 
  -5  -6  12        2.09        2.08      2.31 o 
  -4  -6  12        4.52        7.92      2.24 o 
  -3  -6  12        0.04        4.44      1.95 o 
  -2  -6  12       26.72       25.73      3.34 o 
  -1  -6  12        2.01        1.88      1.89 o 
   0  -6  12       21.23       20.93      2.11 o 
   1  -6  12        8.40        8.74      2.12 o 
   2  -6  12        0.11       -0.43      2.31 o 
   3  -6  12        6.95        9.60      2.27 o 
   4  -6  12       37.00       37.07      2.15 o 
  -8  -5  12        1.55        0.18      2.16 o 
  -7  -5  12        6.32        7.94      2.02 o 
  -6  -5  12       20.64       16.92      3.10 o 
  -5  -5  12        1.92       -2.20      2.37 o 
  -4  -5  12       39.77       32.03      2.66 o 
  -3  -5  12        0.14       -0.80      2.56 o 
  -2  -5  12        7.68        7.95      2.27 o 
  -1  -5  12        1.16       -0.56      1.85 o 
   0  -5  12       23.21       26.43      2.19 o 
   1  -5  12        3.36        4.74      1.66 o 
   2  -5  12       65.03       76.10      3.37 o 
   3  -5  12       82.08       86.04      2.55 o 
   4  -5  12        3.88        6.35      1.90 o 
  -8  -4  12        4.83        2.59      2.16 o 
  -7  -4  12        5.46        4.46      2.97 o 
  -6  -4  12       52.14       53.41      2.93 o 
  -5  -4  12      325.14      330.18      6.25 o 
  -4  -4  12      249.78      250.98      8.28 o 
  -3  -4  12        0.67        1.32      1.83 o 
  -2  -4  12       49.28       51.66      2.07 o 
  -1  -4  12        0.10       -0.74      1.75 o 
   0  -4  12        2.90        2.40      1.75 o 
   1  -4  12        1.09        4.58      2.02 o 
   2  -4  12        2.20        1.85      1.45 o 
   3  -4  12       13.21        9.50      1.89 o 
   4  -4  12        6.72        4.68      2.06 o 
  -9  -3  12        0.80       -0.02      2.37 o 
  -8  -3  12        2.46        2.61      2.60 o 
  -7  -3  12        0.16       -0.14      2.41 o 
  -6  -3  12        0.77       -0.13      1.65 o 
  -5  -3  12        2.92        3.47      1.94 o 
  -4  -3  12        0.00       -0.93      1.81 o 
  -3  -3  12        1.32        2.51      1.40 o 
  -2  -3  12       15.62       13.45      1.87 o 
  -1  -3  12      109.62       99.09      4.36 o 
   0  -3  12       12.52       13.16      2.45 o 
   1  -3  12        9.15        8.90      1.34 o 
   2  -3  12       29.70       33.58      1.77 o 
   3  -3  12        0.21       -1.56      1.56 o 
   4  -3  12        1.20        2.40      2.07 o 
  -9  -2  12        1.53        2.05      2.59 o 
  -8  -2  12        1.03        0.19      2.53 o 
  -7  -2  12       23.25       24.52      2.21 o 
  -6  -2  12      259.07      263.46      5.00 o 
  -5  -2  12       96.86      101.46      4.57 o 
  -4  -2  12       14.81       11.24      1.93 o 
  -3  -2  12       22.57       20.99      1.94 o 
  -2  -2  12       11.12        8.33      1.94 o 
  -1  -2  12        3.11        1.71      1.56 o 
   0  -2  12       12.38       10.06      1.76 o 
   1  -2  12       10.96        9.82      1.71 o 
   2  -2  12        8.66        8.32      1.39 o 
   3  -2  12        0.05       -1.74      1.74 o 
   4  -2  12        0.20       -1.06      1.98 o 
  -9  -1  12        7.28        9.11      2.55 o 
  -8  -1  12        1.15        2.78      2.08 o 
  -7  -1  12        5.12        3.15      1.88 o 
  -6  -1  12        1.96        3.21      1.96 o 
  -5  -1  12        1.63        2.13      1.80 o 
  -4  -1  12       28.50       23.77      1.92 o 
  -3  -1  12        5.08        5.49      1.46 o 
  -2  -1  12       15.39       15.38      1.52 o 
  -1  -1  12       27.27       25.23      1.67 o 
   0  -1  12        0.01       -0.08      1.39 o 
   1  -1  12        8.84        6.28      1.64 o 
   2  -1  12        0.01        0.49      1.41 o 
   3  -1  12        9.67       10.62      1.99 o 
   4  -1  12        5.98        0.85      4.04 o 
  -9   0  12        0.01       -1.36      3.44 o 
  -8   0  12        4.64        5.70      2.26 o 
  -7   0  12        0.01       -0.45      2.03 o 
  -6   0  12        0.22        1.20      1.61 o 
  -5   0  12       18.04       17.50      1.94 o 
  -4   0  12        2.38        3.13      1.61 o 
  -3   0  12        0.08       -0.74      1.53 o 
  -2   0  12       16.37       13.31      1.53 o 
  -1   0  12       36.91       32.68      1.78 o 
   0   0  12        9.85       10.31      1.64 o 
   1   0  12        8.72        6.84      1.76 o 
   2   0  12        0.14        0.84      1.84 o 
   3   0  12        2.01       -3.40      3.49 o 
   4   0  12        4.41        4.13      2.31 o 
  -9   1  12        0.58       -3.81      3.84 o 
  -8   1  12        5.84       11.58      3.30 o 
  -7   1  12        0.03        0.49      1.91 o 
  -6   1  12        6.95       10.45      1.46 o 
  -5   1  12        0.38        1.14      1.46 o 
  -4   1  12        0.14       -0.29      1.94 o 
  -3   1  12       14.48       14.22      1.49 o 
  -2   1  12        6.60        5.75      1.69 o 
  -1   1  12       17.61       22.70      1.86 o 
   0   1  12        1.82        3.06      1.63 o 
   1   1  12        4.16        7.57      2.16 o 
   2   1  12        9.52       10.37      2.08 o 
   3   1  12        1.62        2.29      1.99 o 
   4   1  12        2.28        1.30      2.61 o 
  -9   2  12        0.94        1.99      4.24 o 
  -8   2  12        2.29       -3.13      3.69 o 
  -7   2  12       26.42       24.60      3.48 o 
  -6   2  12        0.14        2.24      2.86 o 
  -5   2  12        3.87        2.32      2.23 o 
  -4   2  12        5.22        5.90      1.78 o 
  -3   2  12       27.74       30.22      1.93 o 
  -2   2  12       17.05       18.65      2.11 o 
  -1   2  12       15.68        9.56      3.73 o 
   0   2  12       35.33       36.88      2.66 o 
   1   2  12        0.97        2.42      2.83 o 
   2   2  12       68.00       66.59      2.68 o 
   3   2  12        0.52        2.28      2.67 o 
   4   2  12        6.33        3.66      2.74 o 
  -9   3  12       21.88       25.13      4.65 o 
  -8   3  12        0.39       -1.19      3.24 o 
  -7   3  12        3.55        0.03      3.60 o 
  -6   3  12       13.80       17.79      2.53 o 
  -5   3  12       10.74        5.02      1.95 o 
  -4   3  12        1.51        3.29      2.01 o 
  -3   3  12        0.79        0.15      2.46 o 
  -2   3  12        0.02        1.84      3.04 o 
  -1   3  12        0.98       -1.40      2.52 o 
   0   3  12       37.17       41.15      2.33 o 
   1   3  12        4.73        5.99      2.45 o 
   2   3  12       14.81       16.11      2.21 o 
   3   3  12       67.93       75.28      4.48 o 
  -9   4  12        5.54        0.52      4.37 o 
  -8   4  12        3.14       -3.64      3.64 o 
  -7   4  12       27.03       29.89      3.56 o 
  -6   4  12       22.20       19.87      3.40 o 
  -5   4  12       88.69       91.96      4.40 o 
  -4   4  12        4.06        6.07      2.27 o 
  -3   4  12        2.51       -0.26      2.31 o 
  -2   4  12        4.40        1.14      2.43 o 
  -1   4  12        7.60        6.68      2.42 o 
   0   4  12        0.00       -1.45      2.45 o 
   1   4  12       15.13       11.83      2.41 o 
   2   4  12       21.29       22.64      2.55 o 
  -9   5  12       55.67       63.86      4.62 o 
  -8   5  12        1.74        0.47      3.32 o 
  -7   5  12       12.17       14.38      2.65 o 
  -6   5  12        1.18       -2.42      3.37 o 
  -5   5  12        0.80        1.39      2.45 o 
  -4   5  12       19.55       27.64      2.65 o 
  -3   5  12        1.19        1.13      2.01 o 
  -2   5  12        4.77        6.69      2.39 o 
  -1   5  12        7.81       11.52      2.41 o 
   0   5  12       10.62        9.07      2.21 o 
   1   5  12       19.39       19.95      4.28 o 
   2   5  12       14.16       13.92      5.64 o 
  -8   6  12        0.37       -2.31      3.57 o 
  -7   6  12        6.67       -0.08      3.45 o 
  -6   6  12       24.36       22.29      3.42 o 
  -5   6  12      106.18      124.74      4.74 o 
  -4   6  12        0.46       -1.13      2.35 o 
  -3   6  12        6.48        5.99      2.18 o 
  -2   6  12        6.84        7.58      2.53 o 
  -1   6  12        4.08        5.47      2.43 o 
   0   6  12        0.51       -1.05      2.40 o 
   1   6  12        4.16        2.71      2.62 o 
  -7   7  12        0.02       -0.99      3.76 o 
  -6   7  12       19.96       21.33      3.84 o 
  -5   7  12       11.57       15.80      3.49 o 
  -4   7  12        9.58        8.88      2.72 o 
  -3   7  12        1.88       -1.02      2.71 o 
  -2   7  12        0.00        0.38      2.60 o 
  -1   7  12        1.97       -0.09      2.23 o 
   0   7  12        8.31        6.29      2.56 o 
  -5   8  12        2.12       -0.76      3.64 o 
  -4   8  12       17.35       14.72      3.35 o 
  -3   8  12        0.28        0.81      2.55 o 
  -3  -8  13       27.22       29.28      2.41 o 
  -2  -8  13        2.46        5.99      2.61 o 
  -1  -8  13       15.84       13.64      2.44 o 
  -5  -7  13       57.40       55.35      3.01 o 
  -4  -7  13        0.50        0.73      2.08 o 
  -3  -7  13        7.18        3.89      2.26 o 
  -2  -7  13       22.54       22.12      2.30 o 
  -1  -7  13       10.50        8.85      6.48 o 
   0  -7  13        8.30        9.07      3.04 o 
   1  -7  13        0.59        1.65      2.52 o 
  -6  -6  13        9.94        8.82      2.57 o 
  -5  -6  13       31.45       26.91      2.91 o 
  -4  -6  13        6.40        3.75      2.42 o 
  -3  -6  13        3.53        7.89      2.37 o 
  -2  -6  13        8.24        6.95      2.44 o 
  -1  -6  13       10.17       10.89      2.26 o 
   0  -6  13        0.58        1.78      2.25 o 
   1  -6  13        8.56       10.54      2.38 o 
   2  -6  13        0.07       -2.05      2.05 o 
  -7  -5  13       22.16       20.45      2.81 o 
  -6  -5  13       38.47       32.99      4.64 o 
  -5  -5  13       28.19       23.13      3.36 o 
  -4  -5  13       63.67       77.74      8.91 o 
  -3  -5  13        6.64        8.58      1.98 o 
  -2  -5  13        0.35        0.60      2.60 o 
  -1  -5  13        0.89        0.10      2.23 o 
   0  -5  13        0.00       -2.98      2.98 o 
   1  -5  13        8.24        5.39      2.05 o 
   2  -5  13       30.56       31.82      2.11 o 
   3  -5  13        1.37        1.02      2.13 o 
  -7  -4  13       11.08        8.00      2.50 o 
  -6  -4  13       37.61       33.99      2.95 o 
  -5  -4  13       91.16       92.15      3.21 o 
  -4  -4  13        0.23        1.02      2.33 o 
  -3  -4  13       14.06       14.48      3.50 o 
  -2  -4  13        8.65       11.05      1.68 o 
  -1  -4  13       13.95       14.91      2.10 o 
   0  -4  13        6.33        3.96      1.52 o 
   1  -4  13       26.38       32.07      2.31 o 
   2  -4  13       11.68       10.08      2.03 o 
   3  -4  13        2.69        0.03      1.75 o 
  -8  -3  13       11.29        8.43      2.85 o 
  -7  -3  13       27.46       25.74      2.68 o 
  -6  -3  13       47.88       44.92      4.74 o 
  -5  -3  13        5.52        3.87      2.08 o 
  -4  -3  13       85.97       87.46      5.89 o 
  -3  -3  13        0.02       -1.18      1.70 o 
  -2  -3  13       14.79       13.67      2.99 o 
  -1  -3  13       38.06       43.34      1.89 o 
   0  -3  13        4.46        4.93      1.44 o 
   1  -3  13       12.57       10.68      1.47 o 
   2  -3  13        6.59        6.85      1.50 o 
   3  -3  13        0.15       -1.62      1.62 o 
  -8  -2  13        0.53        3.61      2.75 o 
  -7  -2  13       20.96       18.94      2.66 o 
  -6  -2  13       46.65       47.63      5.78 o 
  -5  -2  13        8.05        7.40      1.82 o 
  -4  -2  13       10.06        7.89      2.03 o 
  -3  -2  13        1.37        1.65      1.60 o 
  -2  -2  13        0.02        1.08      1.48 o 
  -1  -2  13        0.41       -1.59      1.59 o 
   0  -2  13        0.89        1.69      1.30 o 
   1  -2  13        0.68        0.85      1.48 o 
   2  -2  13        0.44       -0.36      1.43 o 
   3  -2  13        3.22        3.82      1.64 o 
  -8  -1  13        8.28        7.41      1.96 o 
  -7  -1  13        0.13       -1.43      1.79 o 
  -6  -1  13        0.07       -1.40      1.88 o 
  -5  -1  13       20.39       18.40      2.10 o 
  -4  -1  13        1.82        2.90      1.47 o 
  -3  -1  13        4.77        3.49      1.45 o 
  -2  -1  13       23.81       24.60      2.16 o 
  -1  -1  13        9.21       12.05      2.60 o 
   0  -1  13        8.97        6.92      1.28 o 
   1  -1  13        8.18        9.32      1.84 o 
   2  -1  13        0.00       -0.15      1.80 o 
   3  -1  13        0.04       -0.38      2.33 o 
  -9   0  13        4.26        1.43      4.04 o 
  -8   0  13        0.01        0.55      2.06 o 
  -7   0  13       34.75       35.29      2.25 o 
  -6   0  13        0.11        1.71      1.74 o 
  -5   0  13        5.45        4.97      2.03 o 
  -4   0  13       12.66       17.91      1.62 o 
  -3   0  13       11.97        8.31      1.60 o 
  -2   0  13       21.20       20.74      1.65 o 
  -1   0  13        0.06       -1.84      1.84 o 
   0   0  13       17.31       17.44      1.60 o 
   1   0  13       14.20       10.36      2.34 o 
   2   0  13        0.66        1.34      2.26 o 
   3   0  13        0.01        1.37      5.20 o 
  -9   1  13        4.84        4.50      4.05 o 
  -8   1  13        3.05       -0.81      3.81 o 
  -7   1  13        3.92        4.26      2.57 o 
  -6   1  13        1.63        2.20      2.25 o 
  -5   1  13        0.02       -0.33      1.72 o 
  -4   1  13        3.31        4.81      1.78 o 
  -3   1  13       79.90       78.17      3.16 o 
  -2   1  13        0.21        2.50      1.88 o 
  -1   1  13        0.17        1.84      1.92 o 
   0   1  13        4.15        3.63      2.42 o 
   1   1  13        2.54        5.11      3.14 o 
   2   1  13        0.05       -0.41      2.12 o 
   3   1  13       19.51       25.04      2.71 o 
  -9   2  13        1.88        3.38      3.74 o 
  -8   2  13        9.19        9.78      3.56 o 
  -7   2  13        0.31       -1.16      3.05 o 
  -6   2  13       11.85       11.71      2.91 o 
  -5   2  13       11.84       11.59      2.34 o 
  -4   2  13        4.74        7.44      1.91 o 
  -3   2  13        0.00        2.34      2.07 o 
  -2   2  13        4.29        2.05      1.90 o 
  -1   2  13       10.33       13.35      3.38 o 
   0   2  13        4.65        4.39      2.39 o 
   1   2  13        5.19        2.88      2.45 o 
   2   2  13        0.92        3.29      2.64 o 
  -8   3  13        3.34        2.96      3.48 o 
  -7   3  13        9.36        1.41      3.41 o 
  -6   3  13       14.19       15.71      3.24 o 
  -5   3  13        1.09        0.74      2.32 o 
  -4   3  13        9.65        8.51      1.99 o 
  -3   3  13        3.04        1.61      2.45 o 
  -2   3  13        2.14        2.75      2.01 o 
  -1   3  13       56.91       54.43      3.03 o 
   0   3  13        0.34        0.79      4.96 o 
   1   3  13        5.96        9.66      2.62 o 
   2   3  13       13.14       14.92      4.43 o 
  -8   4  13       24.15       21.49      4.00 o 
  -7   4  13        0.16        3.89      3.32 o 
  -6   4  13       25.50       22.17      3.56 o 
  -5   4  13        5.11        6.14      2.85 o 
  -4   4  13        4.73        5.46      2.11 o 
  -3   4  13        8.75        9.47      2.70 o 
  -2   4  13        7.37        6.27      3.21 o 
  -1   4  13        7.16        7.00      2.68 o 
   0   4  13       56.20       63.55      3.81 o 
   1   4  13       66.38       75.70     12.24 o 
  -7   5  13       61.18       53.52      4.46 o 
  -6   5  13        5.51        1.57      3.65 o 
  -5   5  13        0.86        0.12      2.61 o 
  -4   5  13       79.24       90.09      3.27 o 
  -3   5  13        1.80        1.03      2.44 o 
  -2   5  13        0.69        0.68      2.47 o 
  -1   5  13        3.81        2.36      2.59 o 
   0   5  13        1.96        2.21      2.76 o 
  -6   6  13        6.57        2.93      3.21 o 
  -5   6  13        0.25       -0.85      3.36 o 
  -4   6  13        3.82        5.00      2.35 o 
  -3   6  13       19.56       22.66      2.96 o 
  -2   6  13        0.87        0.43      2.70 o 
  -1   6  13        8.09        7.70      2.44 o 
  -4   7  13        8.16        7.33      2.65 o 
  -4  -6  14       56.95       51.99      3.64 o 
  -3  -6  14        0.38       -0.67      2.40 o 
  -2  -6  14       21.53       21.96      2.68 o 
  -1  -6  14        6.81        8.42      2.62 o 
   0  -6  14       27.40       27.13      2.65 o 
  -5  -5  14        7.60        6.72      3.28 o 
  -4  -5  14       30.23       30.35      2.88 o 
  -3  -5  14        1.29        4.56      2.46 o 
  -2  -5  14        5.56        4.11      2.32 o 
  -1  -5  14       16.00       18.32      3.29 o 
   0  -5  14        4.15        5.91      3.37 o 
   1  -5  14       38.36       38.51      3.10 o 
  -6  -4  14        0.00        5.45      2.41 o 
  -5  -4  14        9.26        5.74      3.43 o 
  -4  -4  14        0.26       -0.83      2.40 o 
  -3  -4  14        4.60       -0.06      3.53 o 
  -2  -4  14       23.96       23.76      2.17 o 
  -1  -4  14        3.00        4.21      1.57 o 
   0  -4  14       20.83       22.75      1.88 o 
   1  -4  14        0.45        3.09      1.79 o 
  -7  -3  14        8.06        7.85      2.70 o 
  -6  -3  14        5.91        3.96      2.53 o 
  -5  -3  14        6.43        8.45      2.00 o 
  -4  -3  14       17.52       14.64      3.40 o 
  -3  -3  14        1.22        2.41      1.62 o 
  -2  -3  14        2.00        2.76      1.68 o 
  -1  -3  14        0.01       -0.09      1.58 o 
   0  -3  14        0.82       -0.33      1.90 o 
   1  -3  14        4.05        3.46      1.83 o 
   2  -3  14        9.79        6.53      1.71 o 
  -7  -2  14        4.20        2.84      2.00 o 
  -6  -2  14        1.52        2.26      1.81 o 
  -5  -2  14        2.25        0.72      1.93 o 
  -4  -2  14        4.25        3.29      1.81 o 
  -3  -2  14        0.03       -0.60      1.39 o 
  -2  -2  14        0.14        0.47      1.59 o 
  -1  -2  14        0.00       -0.92      1.43 o 
   0  -2  14       78.09       83.13      3.58 o 
   1  -2  14        2.32        2.10      1.51 o 
   2  -2  14        1.64        3.89      1.60 o 
  -7  -1  14        1.36        0.79      1.62 o 
  -6  -1  14        0.30        0.46      2.02 o 
  -5  -1  14        0.31       -0.07      1.80 o 
  -4  -1  14        8.36        5.14      1.73 o 
  -3  -1  14        5.25        6.87      1.76 o 
  -2  -1  14       11.10        7.48      1.64 o 
  -1  -1  14       24.42       24.09      1.65 o 
   0  -1  14        0.35        1.05      1.73 o 
   1  -1  14        5.11        4.89      1.69 o 
   2  -1  14        0.98        1.56      2.00 o 
  -8   0  14        1.86        1.78      2.07 o 
  -7   0  14        3.78        3.97      1.70 o 
  -6   0  14        0.08        0.26      1.84 o 
  -5   0  14       11.94       11.90      1.99 o 
  -4   0  14        2.09        1.62      1.60 o 
  -3   0  14        1.98        0.66      1.73 o 
  -2   0  14        2.96        3.98      1.46 o 
  -1   0  14       12.38       18.20      2.55 o 
   0   0  14       18.56       15.87      1.93 o 
   1   0  14        3.30        0.16      2.11 o 
  -8   1  14        4.66        6.04      3.89 o 
  -7   1  14        9.69       16.24      4.91 o 
  -6   1  14        1.38        0.09      1.99 o 
  -5   1  14        5.52        4.05      2.18 o 
  -4   1  14        2.11        4.76      2.23 o 
  -3   1  14        0.33        1.00      1.86 o 
  -2   1  14        0.59        0.15      1.92 o 
  -1   1  14        1.05        2.14      1.75 o 
   0   1  14       64.03       64.84      2.47 o 
   1   1  14        0.00        0.27      2.42 o 
  -7   2  14        1.90        2.25      3.40 o 
  -6   2  14        4.18        5.22      2.78 o 
  -5   2  14       17.67       18.91      2.44 o 
  -4   2  14       10.86        4.39      2.30 o 
  -3   2  14       13.46        8.48      1.97 o 
  -2   2  14        0.34        0.71      1.94 o 
  -1   2  14        4.62        1.57      2.03 o 
   0   2  14       34.09       38.51      2.67 o 
   1   2  14       23.99       31.93      7.69 o 
  -7   3  14        0.59       -0.36      3.70 o 
  -6   3  14        2.68        1.40      3.82 o 
  -5   3  14        1.73        2.39      2.40 o 
  -4   3  14        1.40        1.21      2.26 o 
  -3   3  14        3.96        2.25      2.27 o 
  -2   3  14        8.26        8.04      1.98 o 
  -1   3  14       40.92       40.83      2.99 o 
   0   3  14       18.24       18.19      2.74 o 
  -6   4  14       10.44        9.15      3.82 o 
  -5   4  14        0.07        1.66      3.00 o 
  -4   4  14        0.09        2.16      1.98 o 
  -3   4  14        1.38        3.55      2.62 o 
  -2   4  14        0.72        2.00      2.75 o 
  -1   4  14        2.26        0.58      2.30 o 
  -5   5  14       13.41        8.87      3.64 o 
  -4   5  14        1.26       -0.23      2.07 o 
  -3   5  14        0.45       -0.04      2.20 o 
  -2   5  14        0.20       -0.19      2.64 o 
  -4  -4  15        6.06        2.63      2.49 o 
  -3  -4  15        0.73        1.29      2.38 o 
  -2  -4  15       36.75       37.60      2.30 o 
  -5  -3  15        7.46        5.59      1.89 o 
  -4  -3  15       18.22       17.63      2.32 o 
  -3  -3  15        0.29        0.78      1.80 o 
  -2  -3  15        8.55        7.12      1.96 o 
  -1  -3  15       19.79       20.59      1.92 o 
  -5  -2  15       15.77       20.71      2.08 o 
  -4  -2  15        2.99        3.43      1.68 o 
  -3  -2  15        2.04        4.32      1.73 o 
  -2  -2  15        1.48        3.75      1.86 o 
  -1  -2  15        2.54        0.93      1.50 o 
   0  -2  15       50.10       49.47      2.14 o 
  -6  -1  15        0.11       -1.62      2.17 o 
  -5  -1  15        0.00       -0.29      1.85 o 
  -4  -1  15        0.36        0.80      1.87 o 
  -3  -1  15        2.29        0.45      1.62 o 
  -2  -1  15        0.01        1.01      1.76 o 
  -1  -1  15        0.37        0.90      1.64 o 
   0  -1  15       18.61       18.26      2.58 o 
  -6   0  15        3.45        3.70      1.87 o 
  -5   0  15        0.00        0.35      1.86 o 
  -4   0  15        0.11        0.45      1.57 o 
  -3   0  15        0.87       -0.02      1.84 o 
  -2   0  15        1.23        1.81      1.72 o 
  -1   0  15        9.26       10.56      3.26 o 
  -6   1  15        1.38        0.55      2.37 o 
  -5   1  15       19.84       16.06      3.20 o 
  -4   1  15        0.69        1.32      2.58 o 
  -3   1  15        0.63        0.62      2.14 o 
  -2   1  15       10.40        8.41      2.01 o 
  -1   1  15       13.59       14.40      3.15 o 
  -5   2  15        1.12       -1.14      2.04 o 
  -4   2  15        1.53        1.64      1.85 o 
  -3   2  15        0.15        0.14      2.23 o 
  -2   2  15        0.06        1.33      2.12 o 
  -4   3  15        1.82        5.04      2.33 o 
  -3   3  15        0.02       -0.92      2.23 o 
                                                 
